# Supplementary material for: Dendritic sodium spikes are required for long-term potentiation at distal synapses on hippocampal pyramidal neurons
Source: eLife. 2015 Aug 6;4:e06414. doi: 10.7554/eLife.06414 (PMC4576155; doi:10.7554/eLife.06414)
Supplement: Figure 1—source data 2. — DOI: http://dx.doi.org/10.7554/eLife.06414.005 [file elife06414s002.xlsx]

## Sheet: Figure 1S1
Panel A	sampling rate 50000Hz			Panel B		control	TTX (20 nM)		Panel C		control	TTX (20 nM)		Panel D	sampling rate 50000Hz							Panel E	x	y	horizontal error bar	vertical error bar
	control	20 nM TTX				-47.2795	-38.7684				101.323	87.4997			weak		Moderate		strong				0	0	0	0
	-65.8187	-67.8438				-42.5557	-37.3958				93.4307	75.6208			control	20 nM TTX	control	20 nM TTX	control	20 nM TTX			2.25	0.281731	0.44432	0.198147
	-65.8281	-67.85				-46.3828	-40.769				99.3765	81.1783			-67.3093	-63.8086	-67.3518	-64.2571	-66.4583	-63.7137			7.04762	0.571442	0.560747	0.130678
	-65.8969	-67.8				-48.0109	-43.2732				103.323	95.0389			-67.3085	-63.8055	-67.3524	-64.2564	-66.4592	-63.7142			12.4333	0.851869	0.505036	0.119153
	-65.8625	-67.8625				-49.3297	-42.4963				107.986	91.562			-67.3064	-63.7971	-67.354	-64.2546	-66.4618	-63.7153			17.4667	0.94603	0.381517	0.0813347
	-65.85	-67.9125				-49.5867	-43.328				101.5	72.8827			-67.3036	-63.7854	-67.3566	-64.2518	-66.4655	-63.7172			23.7565	0.918079	0.318535	0.0274037
	-65.9375	-67.8219				-46.7632	-39.6532				100.35	70.9351			-67.3009	-63.7729	-67.3598	-64.2485	-66.4696	-63.7194			25	0.957778	0	0.0259413
	-65.8781	-67.8656				-48.121	-42.6939				94.9536	82.1429			-67.2993	-63.7618	-67.3634	-64.2453	-66.4733	-63.7217
	-65.8	-67.8969													-67.2993	-63.7532	-67.3667	-64.243	-66.476	-63.7239
	-65.8688	-67.8219			mean	-47.2537	-41.0472			mean	100.28	82.1076			-67.3011	-63.7472	-67.3691	-64.242	-66.4771	-63.7257
	-65.8781	-67.8562			SEM	0.780901	0.796364			SEM	1.62197	3.10111			-67.3043	-63.7435	-67.3702	-64.2425	-66.4766	-63.7273
	-65.8375	-67.8969													-67.308	-63.7418	-67.3698	-64.2443	-66.4746	-63.7288
	-65.9062	-67.8406													-67.3112	-63.742	-67.368	-64.2475	-66.4715	-63.7306
	-65.8906	-67.8469													-67.313	-63.7444	-67.3651	-64.252	-66.468	-63.7328
	-65.8281	-67.8656													-67.3129	-63.749	-67.3619	-64.2585	-66.4645	-63.7352
	-65.85	-67.8063													-67.3108	-63.7559	-67.3589	-64.267	-66.4615	-63.7375
	-65.9187	-67.8125													-67.3071	-63.7641	-67.3569	-64.2774	-66.4592	-63.7389
	-65.8219	-67.8344													-67.3026	-63.7728	-67.3563	-64.2885	-66.458	-63.739
	-65.8312	-67.775													-67.2978	-63.781	-67.3572	-64.2989	-66.4576	-63.7376
	-65.9062	-67.8438													-67.2936	-63.788	-67.3593	-64.3068	-66.4581	-63.7345
	-65.8312	-67.8531													-67.2902	-63.7938	-67.3622	-64.3108	-66.4595	-63.7302
	-65.8656	-67.85													-67.2881	-63.7988	-67.3651	-64.3102	-66.4616	-63.7253
	-65.9187	-67.8219													-67.2871	-63.8033	-67.3673	-64.305	-66.4643	-63.7207
	-65.825	-67.8312													-67.2871	-63.8072	-67.3686	-64.2956	-66.4668	-63.7173
	-65.8281	-67.8844													-67.2878	-63.8098	-67.369	-64.2824	-66.4686	-63.716
	-65.9531	-67.7844													-67.2889	-63.8102	-67.369	-64.2664	-66.4688	-63.7171
	-65.8906	-67.8625													-67.2904	-63.8075	-67.3691	-64.2485	-66.4667	-63.7203
	-65.85	-67.925													-67.2925	-63.8012	-67.3701	-64.2303	-66.4624	-63.7247
	-65.8969	-67.8375													-67.2953	-63.7915	-67.3721	-64.2132	-66.4564	-63.7292
	-65.8781	-67.8781													-67.2991	-63.7792	-67.3754	-64.1987	-66.4493	-63.7323
	-65.7906	-67.875													-67.3036	-63.7654	-67.38	-64.1872	-66.4422	-63.7334
	-65.85	-67.8375													-67.3085	-63.7513	-67.3857	-64.1785	-66.4355	-63.7322
	-65.8375	-67.8688													-67.3134	-63.738	-67.3925	-64.1716	-66.4296	-63.7292
	-65.7406	-67.8469													-67.3179	-63.7262	-67.4	-64.1657	-66.4248	-63.7252
	-65.8219	-67.8312													-67.3217	-63.7167	-67.4075	-64.1603	-66.4213	-63.7213
	-65.8562	-67.8219													-67.3247	-63.7098	-67.4142	-64.1559	-66.4196	-63.7183
	-65.7594	-67.85													-67.3268	-63.7056	-67.419	-64.1536	-66.4201	-63.7164
	-65.8	-67.85													-67.3283	-63.704	-67.4209	-64.1545	-66.4227	-63.7152
	-65.875	-67.8156													-67.3295	-63.7047	-67.4196	-64.159	-66.4266	-63.7142
	-65.6875	-67.8531													-67.3307	-63.707	-67.4153	-64.1667	-66.4305	-63.7128
	-65.8219	-67.875													-67.3325	-63.7101	-67.4087	-64.1764	-66.4332	-63.7105
	-65.9094	-67.8219													-67.335	-63.7134	-67.4013	-64.1865	-66.4335	-63.7073
	-65.825	-67.8719													-67.3385	-63.716	-67.3945	-64.1952	-66.4316	-63.7034
	-65.8688	-67.8688													-67.3426	-63.7178	-67.3897	-64.2015	-66.4279	-63.6994
	-65.9688	-67.8219													-67.347	-63.7193	-67.3874	-64.2048	-66.4238	-63.6959
	-65.8094	-67.8844													-67.351	-63.7217	-67.3878	-64.2049	-66.4203	-63.6935
	-65.8187	-67.9281													-67.3539	-63.7266	-67.3902	-64.2021	-66.4183	-63.6925
	-65.9625	-67.8719													-67.3553	-63.7352	-67.3938	-64.1964	-66.4182	-63.6933
	-65.8344	-67.9094													-67.3549	-63.7477	-67.3978	-64.1879	-66.4198	-63.6961
	-65.8187	-67.9219													-67.3533	-63.7629	-67.4016	-64.1768	-66.4226	-63.701
	-66	-67.85													-67.351	-63.7787	-67.4047	-64.1636	-66.4262	-63.7079
	-65.8906	-67.9													-67.3488	-63.7923	-67.4069	-64.149	-66.43	-63.716
	-65.85	-67.9187													-67.3471	-63.8015	-67.408	-64.1345	-66.4339	-63.7239
	-65.9906	-67.8844													-67.346	-63.8052	-67.4081	-64.1216	-66.4377	-63.7298
	-65.9062	-67.8469													-67.3449	-63.8039	-67.4071	-64.1122	-66.4412	-63.7322
	-65.7937	-67.85													-67.3433	-63.7992	-67.4055	-64.1078	-66.4443	-63.73
	-65.95	-67.8469													-67.3404	-63.7934	-67.4039	-64.1093	-66.4469	-63.7233
	-65.9938	-67.7906													-67.336	-63.7882	-67.4028	-64.1164	-66.4494	-63.7131
	-65.8031	-67.8875													-67.33	-63.7845	-67.4022	-64.1283	-66.4521	-63.7009
	-65.9938	-67.8594													-67.3227	-63.7823	-67.4017	-64.1429	-66.4553	-63.6885
	-65.9688	-67.7344													-67.3148	-63.7809	-67.4008	-64.1579	-66.4596	-63.6772
	-65.8125	-67.8344													-67.3066	-63.7794	-67.3989	-64.1708	-66.465	-63.6674
	-65.9094	-67.8375													-67.2985	-63.7776	-67.3959	-64.1796	-66.4714	-63.6591
	-65.9875	-67.7656													-67.2906	-63.7755	-67.392	-64.183	-66.4782	-63.6523
	-65.8125	-67.8312													-67.2831	-63.7737	-67.388	-64.1808	-66.4845	-63.6467
	-65.875	-67.8688													-67.2761	-63.773	-67.3848	-64.174	-66.4893	-63.6425
	-65.9875	-67.7781													-67.27	-63.7737	-67.3828	-64.1643	-66.4917	-63.6398
	-65.8156	-67.85													-67.2654	-63.7758	-67.3822	-64.1539	-66.4911	-63.6389
	-65.8656	-67.9313													-67.2629	-63.7785	-67.3827	-64.1449	-66.4876	-63.6394
	-65.9906	-67.8438													-67.2632	-63.781	-67.3836	-64.1391	-66.4819	-63.6412
	-65.8625	-67.8656													-67.2664	-63.7823	-67.3845	-64.1372	-66.475	-63.6441
	-65.8469	-67.8844													-67.2726	-63.7821	-67.3849	-64.1392	-66.4678	-63.648
	-65.9938	-67.8187													-67.281	-63.7801	-67.3848	-64.144	-66.4611	-63.6529
	-65.9	-67.8438													-67.2912	-63.7767	-67.3845	-64.15	-66.4552	-63.6587
	-65.7531	-67.8781													-67.3022	-63.7725	-67.3842	-64.1557	-66.4502	-63.6648
	-65.8781	-67.8875													-67.3134	-63.7677	-67.3843	-64.1596	-66.4461	-63.6702
	-65.9562	-67.8844													-67.3243	-63.7627	-67.3849	-64.1614	-66.4428	-63.6735
	-65.8312	-67.9094													-67.3342	-63.7581	-67.386	-64.1611	-66.4405	-63.6735
	-65.9906	-67.8906													-67.3427	-63.7541	-67.3874	-64.1595	-66.4395	-63.6698
	-65.9812	-67.7875													-67.3492	-63.7513	-67.3889	-64.1573	-66.4402	-63.6633
	-65.8125	-67.85													-67.3528	-63.7498	-67.3904	-64.1552	-66.4426	-63.6553
	-65.9344	-67.8562													-67.3529	-63.7494	-67.3919	-64.1536	-66.4464	-63.6476
	-65.9938	-67.7781													-67.349	-63.7494	-67.3932	-64.1527	-66.451	-63.6416
	-65.8469	-67.8031													-67.3411	-63.7494	-67.3943	-64.1525	-66.4556	-63.6378
	-65.8531	-67.8781													-67.3301	-63.7487	-67.3952	-64.1528	-66.4594	-63.6361
	-65.9812	-67.7969													-67.317	-63.7475	-67.3956	-64.1535	-66.462	-63.6359
	-65.8469	-67.8656													-67.3034	-63.7461	-67.3956	-64.1545	-66.463	-63.6368
	-65.85	-67.85													-67.2904	-63.7454	-67.3952	-64.1557	-66.4626	-63.6384
	-66	-67.7781													-67.2789	-63.7458	-67.3947	-64.1575	-66.4614	-63.6406
	-65.9594	-67.8													-67.2694	-63.7479	-67.3945	-64.1608	-66.46	-63.6434
	-65.8375	-67.8875													-67.2622	-63.7515	-67.395	-64.1661	-66.4591	-63.6467
	-65.95	-67.9281													-67.2574	-63.7566	-67.3965	-64.1739	-66.4589	-63.651
	-65.9719	-67.8469													-67.2553	-63.7629	-67.3991	-64.1838	-66.4595	-63.6563
	-65.8156	-67.875													-67.2557	-63.7704	-67.4026	-64.195	-66.4602	-63.663
	-65.95	-67.8625													-67.2584	-63.7788	-67.4066	-64.2062	-66.4605	-63.6711
	-66.0594	-67.7812													-67.263	-63.7878	-67.4108	-64.216	-66.4598	-63.6801
	-65.9313	-67.8438													-67.2687	-63.7965	-67.4144	-64.2236	-66.458	-63.6889
	-65.8937	-67.8812													-67.2749	-63.8042	-67.4167	-64.2288	-66.4553	-63.6965
	-65.975	-67.825													-67.2809	-63.8099	-67.4174	-64.232	-66.4519	-63.702
	-65.8906	-67.8031													-67.2859	-63.8131	-67.4161	-64.2337	-66.4483	-63.7051
	-65.85	-67.8312													-67.2897	-63.8138	-67.4131	-64.2344	-66.4448	-63.7062
	-65.9125	-67.8281													-67.2917	-63.8124	-67.4087	-64.2341	-66.4414	-63.7061
	-65.9656	-67.8125													-67.292	-63.8094	-67.4038	-64.2323	-66.4381	-63.7056
	-65.9375	-67.875													-67.291	-63.8053	-67.3989	-64.2288	-66.4349	-63.7053
	-65.9281	-67.7438													-67.2893	-63.8001	-67.3946	-64.2236	-66.4319	-63.705
	-65.95	-67.75													-67.2876	-63.794	-67.3911	-64.2176	-66.4289	-63.7046
	-65.9844	-67.8281													-67.2864	-63.7871	-67.3882	-64.2119	-66.426	-63.7039
	-65.9812	-67.825													-67.2861	-63.7798	-67.3856	-64.2081	-66.4233	-63.7029
	-65.9375	-67.7969													-67.2866	-63.773	-67.3829	-64.2069	-66.4207	-63.702
	-65.9375	-67.8125													-67.2875	-63.7674	-67.3801	-64.2082	-66.4181	-63.7016
	-65.975	-67.7812													-67.2887	-63.7638	-67.3772	-64.2112	-66.4157	-63.7018
	-65.9375	-67.8219													-67.2899	-63.7621	-67.3748	-64.2143	-66.4138	-63.702
	-65.8844	-67.8781													-67.291	-63.7616	-67.3736	-64.2167	-66.4129	-63.7014
	-65.9719	-67.8656													-67.292	-63.7617	-67.3745	-64.2178	-66.4137	-63.6987
	-66.0156	-67.7469													-67.293	-63.7614	-67.3777	-64.2176	-66.4167	-63.6929
	-65.8688	-67.7781													-67.294	-63.7604	-67.3833	-64.2166	-66.4217	-63.6836
	-65.925	-67.8656													-67.2954	-63.7586	-67.3906	-64.2155	-66.4282	-63.6713
	-66.0187	-67.7875													-67.2975	-63.7563	-67.3984	-64.2144	-66.4352	-63.6574
	-65.95	-67.7969													-67.3004	-63.7537	-67.4056	-64.2134	-66.4414	-63.6439
	-65.8937	-67.8187													-67.3043	-63.7507	-67.4113	-64.2122	-66.4458	-63.6327
	-65.9531	-67.7812													-67.3087	-63.7474	-67.4152	-64.2104	-66.4475	-63.6254
	-65.9406	-67.8844													-67.3129	-63.7437	-67.4173	-64.2075	-66.4465	-63.6227
	-66.025	-67.85													-67.3164	-63.7402	-67.4181	-64.203	-66.4432	-63.6246
	-65.9719	-67.725													-67.3187	-63.7375	-67.4181	-64.1969	-66.4389	-63.6301
	-65.9313	-67.8063													-67.3196	-63.7365	-67.4173	-64.1896	-66.4349	-63.6383
	-65.9656	-67.9187													-67.3191	-63.7381	-67.4159	-64.1818	-66.4327	-63.6479
	-66.0219	-67.8063													-67.3172	-63.7426	-67.4137	-64.1746	-66.4331	-63.658
	-65.9062	-67.8094													-67.314	-63.7502	-67.4107	-64.1689	-66.436	-63.6681
	-65.8719	-67.8844													-67.3098	-63.7602	-67.4072	-64.1649	-66.4408	-63.6777
	-65.9875	-67.9													-67.305	-63.7719	-67.4035	-64.1625	-66.4462	-63.6865
	-65.9844	-67.8187													-67.3004	-63.7843	-67.3998	-64.1607	-66.4514	-63.6941
	-65.8562	-67.8281													-67.2969	-63.7968	-67.3962	-64.1587	-66.4558	-63.7
	-65.8844	-67.9281													-67.295	-63.8083	-67.3925	-64.1558	-66.4597	-63.7036
	-66.0187	-67.85													-67.2946	-63.8179	-67.3886	-64.1516	-66.4633	-63.7038
	-65.9375	-67.8187													-67.2952	-63.8246	-67.3847	-64.1468	-66.4671	-63.6998
	-65.9688	-67.8469													-67.2961	-63.8269	-67.3811	-64.1425	-66.4712	-63.6911
	-66.0187	-67.8438													-67.2963	-63.8235	-67.3784	-64.1399	-66.4751	-63.6783
	-65.9406	-67.8688													-67.2955	-63.8135	-67.3766	-64.1402	-66.4781	-63.6626
	-65.9688	-67.8375													-67.2934	-63.7971	-67.376	-64.1438	-66.4795	-63.646
	-66.0031	-67.7937													-67.2903	-63.7761	-67.376	-64.15	-66.4789	-63.6307
	-65.9437	-67.8688													-67.2866	-63.7534	-67.3763	-64.1571	-66.4764	-63.6185
	-65.8625	-67.8562													-67.2827	-63.7329	-67.3765	-64.163	-66.4723	-63.6103
	-65.8812	-67.7188													-67.279	-63.7182	-67.3765	-64.1661	-66.4675	-63.606
	-65.9219	-67.8													-67.2759	-63.7118	-67.3762	-64.1657	-66.4631	-63.6047
	-65.9187	-67.825													-67.2739	-63.7144	-67.3759	-64.1621	-66.4598	-63.6054
	-65.95	-67.7406													-67.2733	-63.7252	-67.3757	-64.1565	-66.4585	-63.6072
	-65.9187	-67.7062													-67.2743	-63.7419	-67.3759	-64.1501	-66.4591	-63.6097
	-65.8594	-67.8438													-67.2769	-63.7616	-67.3763	-64.1443	-66.4616	-63.6131
	-65.9688	-67.7406													-67.2805	-63.7815	-67.3772	-64.1398	-66.4651	-63.6176
	-65.9938	-67.6687													-67.2845	-63.7993	-67.3788	-64.1371	-66.4687	-63.6233
	-65.9062	-67.8													-67.2877	-63.8131	-67.3808	-64.1364	-66.4719	-63.6298
	-65.8969	-67.85													-67.2891	-63.8223	-67.383	-64.1374	-66.474	-63.6365
	-65.9688	-67.75													-67.2883	-63.8265	-67.3848	-64.1398	-66.4751	-63.6423
	-65.9281	-67.825													-67.2852	-63.8267	-67.3857	-64.1428	-66.475	-63.6461
	-66.0156	-67.8875													-67.2805	-63.8244	-67.3852	-64.146	-66.4742	-63.6471
	-65.9812	-67.7719													-67.2753	-63.8214	-67.3833	-64.1493	-66.473	-63.6448
	-65.9219	-67.7937													-67.2709	-63.8197	-67.3805	-64.153	-66.4719	-63.6396
	-65.9	-67.9812													-67.2684	-63.8207	-67.3774	-64.1576	-66.4711	-63.6324
	-65.9719	-67.8812													-67.2687	-63.8251	-67.3744	-64.1634	-66.471	-63.6248
	-65.95	-67.8094													-67.272	-63.8326	-67.3723	-64.1703	-66.4716	-63.6184
	-65.9875	-67.8812													-67.2781	-63.8422	-67.3714	-64.1779	-66.4725	-63.6151
	-66.0156	-67.8531													-67.2861	-63.8522	-67.3719	-64.185	-66.4734	-63.6155
	-65.9313	-67.7469													-67.295	-63.8607	-67.3738	-64.1904	-66.4739	-63.6199
	-65.8594	-67.8562													-67.3035	-63.8662	-67.3772	-64.1931	-66.474	-63.6271
	-65.925	-67.8875													-67.3106	-63.8675	-67.3816	-64.1926	-66.4736	-63.6358
	-65.9344	-67.775													-67.3157	-63.8645	-67.3865	-64.1888	-66.4732	-63.6445
	-65.8406	-67.8063													-67.3186	-63.8577	-67.3913	-64.1824	-66.4732	-63.652
	-65.9	-67.9													-67.3195	-63.8489	-67.3955	-64.1746	-66.4741	-63.6577
	-65.8937	-67.7656													-67.3188	-63.84	-67.3986	-64.1665	-66.4759	-63.6613
	-65.8187	-67.7937													-67.3172	-63.8329	-67.4005	-64.1593	-66.4786	-63.6627
	-65.9062	-67.9062													-67.315	-63.829	-67.4016	-64.1535	-66.4816	-63.6616
	-65.9187	-67.7562													-67.3125	-63.8288	-67.4022	-64.1491	-66.4842	-63.6579
	-65.8625	-67.7													-67.3097	-63.8319	-67.4026	-64.1458	-66.4859	-63.6515
	-65.9531	-67.8438													-67.3068	-63.8371	-67.4027	-64.143	-66.4863	-63.6424
	-66.0187	-67.7906													-67.3039	-63.8431	-67.4025	-64.1403	-66.4853	-63.6312
	-65.9437	-67.7875													-67.3014	-63.8486	-67.4017	-64.1374	-66.4829	-63.6187
	-65.9281	-67.8594													-67.2997	-63.8528	-67.4004	-64.1342	-66.4796	-63.606
	-65.9969	-67.85													-67.2995	-63.8552	-67.3989	-64.1306	-66.4762	-63.5945
	-65.9344	-67.8562													-67.3009	-63.8557	-67.3973	-64.127	-66.4733	-63.5852
	-65.9219	-67.9531													-67.3041	-63.8543	-67.3958	-64.1235	-66.4715	-63.5789
	-65.9969	-67.9156													-67.3083	-63.8511	-67.3944	-64.1204	-66.471	-63.5755
	-65.95	-67.8594													-67.3127	-63.8465	-67.3929	-64.118	-66.4721	-63.574
	-65.8656	-67.8969													-67.3165	-63.8413	-67.391	-64.1167	-66.4746	-63.5726
	-65.9406	-67.9625													-67.319	-63.8363	-67.3888	-64.1163	-66.4783	-63.5694
	-65.9281	-67.8562													-67.3202	-63.8325	-67.3864	-64.1166	-66.4828	-63.5631
	-65.8688	-67.8312													-67.3205	-63.8307	-67.3839	-64.1169	-66.4875	-63.5533
	-65.9344	-67.9062													-67.3205	-63.8312	-67.3818	-64.1163	-66.4919	-63.5406
	-65.9594	-67.8063													-67.3207	-63.8338	-67.3804	-64.1139	-66.4954	-63.5267
	-65.8375	-67.7937													-67.3211	-63.838	-67.3801	-64.1092	-66.4978	-63.5138
	-65.9313	-67.9													-67.3214	-63.8429	-67.3806	-64.1022	-66.4989	-63.5037
	-65.9219	-67.8													-67.3212	-63.8477	-67.3818	-64.0936	-66.4988	-63.4978
	-65.8406	-67.7344													-67.32	-63.8516	-67.3835	-64.0849	-66.4977	-63.4963
	-65.8406	-67.8													-67.3178	-63.8541	-67.3855	-64.0773	-66.4957	-63.4986
	-65.8969	-67.75													-67.315	-63.8551	-67.3878	-64.0724	-66.4929	-63.5032
	-65.825	-67.6781													-67.312	-63.8545	-67.3904	-64.071	-66.4896	-63.5082
	-65.8281	-67.7594													-67.3095	-63.8528	-67.3931	-64.0733	-66.4862	-63.5122
	-65.8656	-67.8344													-67.3077	-63.8502	-67.3959	-64.0788	-66.4832	-63.5148
	-65.8562	-67.7937													-67.3068	-63.8472	-67.3986	-64.0867	-66.4812	-63.5165
	-65.8375	-67.8438													-67.3067	-63.8444	-67.4008	-64.0957	-66.4804	-63.5187
	-65.9375	-67.825													-67.3072	-63.8421	-67.4024	-64.1049	-66.4811	-63.523
	-65.9437	-67.7531													-67.3079	-63.8406	-67.4035	-64.1134	-66.4827	-63.5302
	-65.8469	-67.8219													-67.3083	-63.84	-67.4039	-64.1207	-66.4849	-63.5398
	-65.8719	-67.8469													-67.3078	-63.8398	-67.4037	-64.1266	-66.4868	-63.5504
	-65.9	-67.7406													-67.3061	-63.8399	-67.4027	-64.1307	-66.4882	-63.56
	-65.8187	-67.7531													-67.303	-63.84	-67.401	-64.1329	-66.4888	-63.5671
	-65.9	-67.8281													-67.2988	-63.8404	-67.3984	-64.1334	-66.489	-63.5711
	-65.9062	-67.7125													-67.2942	-63.8413	-67.3954	-64.1325	-66.4891	-63.5722
	-65.8	-67.7812													-67.2901	-63.8432	-67.3924	-64.1309	-66.4893	-63.5715
	-65.85	-67.9156													-67.2874	-63.8463	-67.3896	-64.1295	-66.4897	-63.5704
	-65.9	-67.7937													-67.2869	-63.8508	-67.3875	-64.1292	-66.4904	-63.57
	-65.8344	-67.7469													-67.2887	-63.8569	-67.386	-64.1308	-66.491	-63.571
	-65.8594	-67.85													-67.2927	-63.8648	-67.3845	-64.1345	-66.4914	-63.5734
	-65.9125	-67.7625													-67.298	-63.8744	-67.3824	-64.1403	-66.4919	-63.577
	-65.8562	-67.6875													-67.3037	-63.8853	-67.3792	-64.1477	-66.4927	-63.5809
	-65.8844	-67.7625													-67.3088	-63.8971	-67.3745	-64.156	-66.4938	-63.5843
	-65.8937	-67.7281													-67.3126	-63.9084	-67.3684	-64.1642	-66.4952	-63.586
	-65.8781	-67.6437													-67.3149	-63.918	-67.3616	-64.1715	-66.4964	-63.5854
	-65.8187	-67.775													-67.3158	-63.9244	-67.3548	-64.1768	-66.4971	-63.5822
	-65.8656	-67.7406													-67.316	-63.9264	-67.3486	-64.1797	-66.4967	-63.5764
	-65.8688	-67.6687													-67.3158	-63.9237	-67.3435	-64.1796	-66.4952	-63.5689
	-65.8187	-67.7781													-67.3157	-63.9166	-67.3395	-64.1768	-66.4928	-63.5609
	-65.9094	-67.8375													-67.3158	-63.9061	-67.3365	-64.1716	-66.4899	-63.5537
	-65.9	-67.65													-67.3164	-63.8939	-67.3343	-64.1648	-66.487	-63.5484
	-65.8406	-67.7188													-67.3174	-63.8815	-67.3326	-64.1573	-66.4843	-63.546
	-65.8688	-67.8219													-67.3191	-63.8706	-67.3309	-64.1501	-66.4823	-63.5467
	-65.8844	-67.6844													-67.3217	-63.862	-67.329	-64.1438	-66.4812	-63.5501
	-65.7844	-67.7656													-67.3253	-63.8563	-67.3269	-64.1389	-66.481	-63.5555
	-65.8531	-67.85													-67.3298	-63.8532	-67.3251	-64.1352	-66.4818	-63.5614
	-65.9219	-67.7438													-67.3347	-63.8517	-67.3246	-64.1324	-66.4832	-63.5665
	-65.8031	-67.7344													-67.3395	-63.8509	-67.3264	-64.1302	-66.485	-63.5694
	-65.7937	-67.8656													-67.3437	-63.8498	-67.3312	-64.1288	-66.4867	-63.5692
	-65.8531	-67.7312													-67.3472	-63.8482	-67.3392	-64.1285	-66.488	-63.5654
	-65.7781	-67.7094													-67.3498	-63.8462	-67.3494	-64.1306	-66.4884	-63.5584
	-65.7875	-67.875													-67.3516	-63.8441	-67.3603	-64.136	-66.4879	-63.5488
	-65.9125	-67.7687													-67.3525	-63.8424	-67.37	-64.1456	-66.4867	-63.5375
	-65.8812	-67.6906													-67.3523	-63.8409	-67.377	-64.1595	-66.4849	-63.5252
	-65.8594	-67.7781													-67.3508	-63.8393	-67.3805	-64.1768	-66.4829	-63.5123
	-65.9313	-67.7969													-67.3481	-63.8372	-67.3807	-64.1958	-66.4808	-63.499
	-65.95	-67.6813													-67.3441	-63.8341	-67.3782	-64.2141	-66.4788	-63.486
	-65.8469	-67.75													-67.3392	-63.8299	-67.3741	-64.2295	-66.4768	-63.4737
	-65.9437	-67.8469													-67.3337	-63.8246	-67.3695	-64.2401	-66.4748	-63.4632
	-65.975	-67.725													-67.3283	-63.819	-67.3651	-64.2451	-66.4728	-63.4556
	-65.8812	-67.7594													-67.3234	-63.8139	-67.3614	-64.2442	-66.4712	-63.4519
	-65.9437	-67.8438													-67.3197	-63.8103	-67.3582	-64.2379	-66.4702	-63.4524
	-65.975	-67.7312													-67.3175	-63.8092	-67.3552	-64.2269	-66.4699	-63.4571
	-65.85	-67.7531													-67.317	-63.8106	-67.3522	-64.2127	-66.4704	-63.465
	-65.8906	-67.85													-67.3178	-63.8141	-67.349	-64.1971	-66.4713	-63.475
	-65.95	-67.7469													-67.3194	-63.8182	-67.3456	-64.182	-66.4722	-63.4857
	-65.8656	-67.6969													-67.3206	-63.8211	-67.3421	-64.1697	-66.4728	-63.4958
	-65.8688	-67.7687													-67.3206	-63.8214	-67.3385	-64.1616	-66.4729	-63.5046
	-65.9125	-67.7219													-67.3186	-63.8181	-67.335	-64.1586	-66.4724	-63.5118
	-65.8937	-67.6875													-67.314	-63.8115	-67.3313	-64.1601	-66.4717	-63.5176
	-65.8469	-67.7969													-67.3072	-63.803	-67.3273	-64.1651	-66.471	-63.5225
	-65.9344	-67.8312													-67.2986	-63.7945	-67.323	-64.1719	-66.4707	-63.5273
	-65.9313	-67.7188													-67.2892	-63.7881	-67.3185	-64.179	-66.4711	-63.5325
	-65.8937	-67.7062													-67.2799	-63.7854	-67.3143	-64.1853	-66.4724	-63.5384
	-65.9437	-67.75													-67.2718	-63.7868	-67.3107	-64.1902	-66.4742	-63.5447
	-65.9219	-67.7219													-67.2654	-63.792	-67.3083	-64.1932	-66.4761	-63.5503
	-65.825	-67.7125													-67.2609	-63.7999	-67.3073	-64.1944	-66.4774	-63.5543
	-65.9094	-67.7656													-67.2581	-63.8086	-67.3078	-64.1937	-66.4772	-63.5555
	-65.9125	-67.7687													-67.2565	-63.8165	-67.3095	-64.1913	-66.475	-63.5538
	-65.8344	-67.7719													-67.2557	-63.822	-67.3119	-64.1876	-66.4709	-63.5496
	-65.9	-67.7906													-67.2554	-63.8244	-67.3141	-64.1828	-66.4656	-63.544
	-65.9	-67.7625													-67.2556	-63.8235	-67.3159	-64.1775	-66.46	-63.5384
	-65.8125	-67.8													-67.2566	-63.82	-67.3167	-64.1719	-66.4549	-63.534
	-65.8875	-67.7594													-67.2584	-63.815	-67.3167	-64.1667	-66.451	-63.5318
	-65.9344	-67.725													-67.261	-63.8101	-67.3156	-64.162	-66.4486	-63.532
	-65.8469	-67.8													-67.2639	-63.8063	-67.3136	-64.1585	-66.4476	-63.5346
	-65.7844	-67.8312													-67.2664	-63.8045	-67.3106	-64.1565	-66.4479	-63.5391
	-65.8937	-67.7344													-67.2682	-63.8049	-67.3067	-64.1566	-66.4495	-63.545
	-65.8875	-67.7594													-67.2691	-63.807	-67.302	-64.1588	-66.4524	-63.5516
	-65.8656	-67.8219													-67.2697	-63.8101	-67.2971	-64.1629	-66.4566	-63.5585
	-65.8875	-67.7312													-67.2701	-63.8134	-67.2926	-64.168	-66.4616	-63.5651
	-65.8438	-67.6594													-67.2709	-63.8163	-67.289	-64.1727	-66.467	-63.5713
	-65.7875	-67.7687													-67.272	-63.8188	-67.2866	-64.1756	-66.472	-63.5767
	-65.8719	-67.8125													-67.2735	-63.8214	-67.2855	-64.176	-66.4755	-63.581
	-65.8906	-67.675													-67.2754	-63.8249	-67.2856	-64.1742	-66.4771	-63.5838
	-65.8281	-67.75													-67.2779	-63.83	-67.2866	-64.1712	-66.4764	-63.5849
	-65.8562	-67.8156													-67.2808	-63.8372	-67.2886	-64.1685	-66.4739	-63.5841
	-65.8781	-67.675													-67.2841	-63.8465	-67.2916	-64.1675	-66.4703	-63.5817
	-65.7875	-67.65													-67.2871	-63.8574	-67.2956	-64.1689	-66.4664	-63.5779
	-65.8469	-67.7													-67.2894	-63.8691	-67.3009	-64.1725	-66.4629	-63.5735
	-65.9	-67.6594													-67.2903	-63.8807	-67.3073	-64.1772	-66.4604	-63.5689
	-65.8156	-67.7531													-67.2901	-63.8909	-67.3146	-64.1819	-66.4588	-63.5646
	-65.8344	-67.7625													-67.289	-63.8984	-67.3218	-64.1854	-66.4577	-63.5612
	-65.8656	-67.6469													-67.2878	-63.9019	-67.3279	-64.1867	-66.4568	-63.5592
	-65.8	-67.7375													-67.2867	-63.9008	-67.3315	-64.1856	-66.4556	-63.559
	-65.8438	-67.85													-67.2856	-63.8952	-67.332	-64.1823	-66.4539	-63.5611
	-65.9031	-67.75													-67.2844	-63.8863	-67.3292	-64.1776	-66.4519	-63.5654
	-65.9125	-67.7406													-67.2823	-63.8761	-67.3238	-64.1724	-66.45	-63.5714
	-65.8531	-67.8219													-67.2793	-63.867	-67.3173	-64.1678	-66.4491	-63.5782
	-65.9281	-67.8281													-67.2758	-63.8612	-67.3114	-64.1644	-66.4496	-63.5849
	-65.9469	-67.775													-67.2724	-63.8605	-67.3074	-64.1626	-66.4519	-63.5905
	-65.8781	-67.7562													-67.2701	-63.8654	-67.3059	-64.1625	-66.4557	-63.5944
	-65.9	-67.7844													-67.2698	-63.8755	-67.3066	-64.1636	-66.4605	-63.5965
	-65.9219	-67.7562													-67.2719	-63.8892	-67.3089	-64.1655	-66.4654	-63.5972
	-65.8375	-67.7906													-67.2761	-63.9043	-67.3117	-64.168	-66.4695	-63.5971
	-65.9	-67.8													-67.2818	-63.9182	-67.3142	-64.1711	-66.4723	-63.5969
	-65.9437	-67.6687													-67.2884	-63.9286	-67.3163	-64.175	-66.4734	-63.5969
	-65.8594	-67.8031													-67.2948	-63.9339	-67.3176	-64.1802	-66.4728	-63.5972
	-65.9	-67.8438													-67.3006	-63.9333	-67.3184	-64.1869	-66.4704	-63.5977
	-65.9719	-67.7656													-67.3052	-63.9273	-67.3184	-64.1949	-66.4663	-63.598
	-65.8625	-67.7469													-67.3083	-63.9167	-67.3178	-64.2036	-66.4606	-63.598
	-65.8531	-67.7344													-67.31	-63.9033	-67.3167	-64.2121	-66.4534	-63.5973
	-65.9219	-67.6844													-67.3101	-63.8886	-67.3154	-64.2193	-66.4448	-63.5958
	-65.875	-67.7156													-67.3089	-63.8739	-67.3144	-64.2242	-66.4355	-63.5929
	-65.8906	-67.7344													-67.3067	-63.86	-67.3143	-64.2267	-66.4261	-63.5884
	-65.9281	-67.6406													-67.304	-63.8474	-67.3152	-64.2268	-66.4173	-63.5819
	-65.9187	-67.6125													-67.3009	-63.8362	-67.3166	-64.2251	-66.41	-63.5732
	-65.875	-67.6875													-67.2978	-63.8265	-67.3178	-64.2222	-66.4044	-63.5629
	-65.9094	-67.6844													-67.2947	-63.8188	-67.3183	-64.2186	-66.4008	-63.5519
	-65.9469	-67.65													-67.2917	-63.8136	-67.3176	-64.2145	-66.3991	-63.5414
	-65.8688	-67.7375													-67.2889	-63.8112	-67.3158	-64.21	-66.3992	-63.5328
	-65.8875	-67.7094													-67.2862	-63.812	-67.3136	-64.205	-66.4009	-63.527
	-65.925	-67.65													-67.2841	-63.8154	-67.3117	-64.1997	-66.4042	-63.5249
	-65.8531	-67.7937													-67.2829	-63.8206	-67.3107	-64.1944	-66.409	-63.5263
	-65.9625	-67.8156													-67.2829	-63.8264	-67.311	-64.19	-66.4148	-63.5307
	-65.9656	-67.7312													-67.2847	-63.8319	-67.3125	-64.1878	-66.4212	-63.5372
	-65.8406	-67.6875													-67.2884	-63.8363	-67.315	-64.1886	-66.4273	-63.5447
	-65.8438	-67.7719													-67.2937	-63.8397	-67.318	-64.1927	-66.4324	-63.5522
	-65.8469	-67.7406													-67.3001	-63.8423	-67.3215	-64.1994	-66.436	-63.5591
	-65.8031	-67.8031													-67.3066	-63.845	-67.3251	-64.2073	-66.438	-63.5649
	-65.8344	-67.8094													-67.3125	-63.8484	-67.3289	-64.2145	-66.4386	-63.5696
	-65.9313	-67.6937													-67.3174	-63.8526	-67.333	-64.2197	-66.4383	-63.5728
	-65.8719	-67.7062													-67.3212	-63.8572	-67.3372	-64.2224	-66.4375	-63.5743
	-65.8625	-67.8156													-67.3245	-63.8609	-67.3412	-64.2233	-66.4364	-63.5736
	-65.9406	-67.7687													-67.3277	-63.8627	-67.3446	-64.2233	-66.4353	-63.5706
	-65.9187	-67.7281													-67.3313	-63.8617	-67.347	-64.2234	-66.4348	-63.5656
	-65.8937	-67.7438													-67.3353	-63.8579	-67.3479	-64.2242	-66.4352	-63.5594
	-65.9437	-67.7156													-67.3394	-63.8523	-67.3473	-64.2253	-66.437	-63.5532
	-65.9062	-67.6656													-67.3431	-63.8463	-67.3455	-64.2261	-66.4406	-63.5485
	-65.8125	-67.6531													-67.3459	-63.8416	-67.3429	-64.2256	-66.4456	-63.5467
	-65.9281	-67.6813													-67.3475	-63.8394	-67.3402	-64.2231	-66.4514	-63.5484
	-65.9219	-67.6406													-67.3477	-63.8402	-67.3378	-64.2188	-66.4569	-63.5535
	-65.925	-67.6687													-67.3466	-63.8439	-67.3365	-64.2131	-66.4609	-63.561
	-65.9656	-67.7188													-67.3442	-63.8502	-67.3362	-64.2073	-66.4627	-63.5693
	-65.9375	-67.6594													-67.3409	-63.859	-67.3368	-64.2024	-66.4617	-63.5768
	-65.8063	-67.7219													-67.3368	-63.8702	-67.3376	-64.199	-66.4585	-63.5823
	-65.85	-67.7219													-67.3322	-63.8836	-67.3381	-64.1969	-66.4536	-63.5849
	-65.9	-67.6188													-67.3276	-63.8989	-67.3378	-64.1953	-66.4484	-63.5842
	-65.9	-67.6781													-67.3232	-63.915	-67.3368	-64.1934	-66.4438	-63.5799
	-65.9219	-67.7687													-67.3197	-63.9305	-67.3352	-64.1907	-66.4408	-63.5721
	-65.9187	-67.7156													-67.3172	-63.9433	-67.3335	-64.1874	-66.4394	-63.5613
	-65.8656	-67.7375													-67.3165	-63.9518	-67.3317	-64.1841	-66.4397	-63.5485
	-65.8656	-67.775													-67.3176	-63.9545	-67.3299	-64.1816	-66.4408	-63.5353
	-65.9156	-67.7438													-67.3207	-63.9512	-67.3276	-64.1803	-66.4419	-63.5238
	-65.9281	-67.6813													-67.3254	-63.9428	-67.3246	-64.1802	-66.4426	-63.5161
	-65.8562	-67.7469													-67.3308	-63.931	-67.3209	-64.1808	-66.4426	-63.5135
	-65.8312	-67.7906													-67.3358	-63.9185	-67.3169	-64.1815	-66.4422	-63.5165
	-65.8812	-67.7188													-67.3393	-63.9078	-67.3132	-64.1819	-66.4422	-63.5243
	-65.8781	-67.8094													-67.3403	-63.9008	-67.31	-64.182	-66.4429	-63.5355
	-65.9562	-67.8031													-67.3386	-63.8981	-67.3077	-64.182	-66.4447	-63.5484
	-65.9125	-67.7469													-67.3344	-63.899	-67.3061	-64.1823	-66.4471	-63.5611
	-65.7844	-67.725													-67.3282	-63.9018	-67.3047	-64.1829	-66.4495	-63.5722
	-65.8844	-67.75													-67.3208	-63.9043	-67.3032	-64.184	-66.4511	-63.5809
	-65.9719	-67.6656													-67.3134	-63.9048	-67.3011	-64.1852	-66.4515	-63.5869
	-65.875	-67.6875													-67.3066	-63.9029	-67.2985	-64.186	-66.4505	-63.5903
	-65.9	-67.7375													-67.3013	-63.8992	-67.2954	-64.1862	-66.4487	-63.5918
	-65.9281	-67.7062													-67.298	-63.8954	-67.2924	-64.1856	-66.4465	-63.5921
	-65.8562	-67.7812													-67.2969	-63.893	-67.2903	-64.1847	-66.4443	-63.5916
	-65.8781	-67.8719													-67.298	-63.8934	-67.2897	-64.1841	-66.4422	-63.59
	-65.925	-67.7937													-67.301	-63.8966	-67.2911	-64.1843	-66.4401	-63.587
	-65.8875	-67.7719													-67.3052	-63.9022	-67.2944	-64.186	-66.4377	-63.5817
	-65.825	-67.8406													-67.3094	-63.9089	-67.2988	-64.1889	-66.4349	-63.5741
	-65.9469	-67.8281													-67.3124	-63.9157	-67.3031	-64.1927	-66.4315	-63.5647
	-65.95	-67.8312													-67.3132	-63.9216	-67.3061	-64.1966	-66.4277	-63.555
	-65.8562	-67.9062													-67.3116	-63.9261	-67.307	-64.2	-66.4238	-63.5469
	-65.8688	-67.9344													-67.3081	-63.9287	-67.3056	-64.2025	-66.4205	-63.5419
	-65.9344	-67.8594													-67.3036	-63.929	-67.3025	-64.204	-66.4183	-63.541
	-65.9	-67.9125													-67.2994	-63.9269	-67.2992	-64.2049	-66.4177	-63.5439
	-65.9719	-67.8812													-67.2962	-63.9221	-67.2972	-64.2051	-66.4189	-63.5494
	-65.925	-67.7844													-67.2946	-63.9144	-67.2978	-64.205	-66.4217	-63.5558
	-65.7844	-67.8656													-67.2944	-63.9042	-67.302	-64.2044	-66.4254	-63.5611
	-65.925	-67.8656													-67.2953	-63.892	-67.3098	-64.2037	-66.4296	-63.5643
	-65.9344	-67.7687													-67.2964	-63.8792	-67.3205	-64.2033	-66.4336	-63.5646
	-65.8344	-67.7906													-67.2972	-63.8675	-67.333	-64.2037	-66.4373	-63.5623
	-65.8187	-67.8281													-67.2969	-63.859	-67.3451	-64.2052	-66.4409	-63.5579
	-65.8906	-67.7531													-67.2953	-63.8555	-67.3549	-64.2079	-66.4444	-63.5522
	-65.8969	-67.75													-67.2926	-63.8582	-67.3605	-64.2113	-66.4479	-63.5464
	-65.825	-67.8156													-67.2894	-63.8672	-67.3606	-64.215	-66.4513	-63.5416
	-65.875	-67.8													-67.2867	-63.8815	-67.3551	-64.2188	-66.4544	-63.5391
	-65.8906	-67.8													-67.2858	-63.8995	-67.3448	-64.2223	-66.457	-63.5396
	-65.875	-67.8094													-67.2876	-63.9187	-67.3313	-64.2255	-66.4592	-63.5431
	-65.9156	-67.8094													-67.2923	-63.9367	-67.3166	-64.2285	-66.4608	-63.5487
	-65.9375	-67.7781													-67.2998	-63.9514	-67.3026	-64.2309	-66.4621	-63.5552
	-65.9094	-67.7719													-67.3091	-63.9609	-67.2907	-64.2322	-66.463	-63.5611
	-66.025	-67.85													-67.3191	-63.9646	-67.2814	-64.2318	-66.4634	-63.5651
	-65.9344	-67.8125													-67.3288	-63.9626	-67.2746	-64.2296	-66.463	-63.5665
	-65.8438	-67.9125													-67.3375	-63.9564	-67.2697	-64.2257	-66.4618	-63.5652
	-65.9625	-67.9437													-67.3446	-63.9481	-67.266	-64.2207	-66.4594	-63.5611
	-65.9	-67.7937													-67.3498	-63.9399	-67.2631	-64.2157	-66.4559	-63.5546
	-65.8	-67.8312													-67.3529	-63.9339	-67.2611	-64.2114	-66.4517	-63.5461
	-65.9594	-67.8969													-67.3541	-63.9308	-67.2605	-64.2082	-66.4471	-63.5362
	-66.0125	-67.7812													-67.3536	-63.9304	-67.2619	-64.2063	-66.4428	-63.526
	-65.85	-67.8375													-67.3518	-63.9314	-67.2657	-64.2051	-66.4395	-63.5163
	-65.8656	-67.875													-67.3492	-63.9326	-67.2714	-64.2043	-66.4377	-63.5084
	-65.975	-67.8063													-67.3463	-63.9327	-67.2781	-64.2039	-66.438	-63.5029
	-65.9062	-67.8438													-67.3435	-63.9312	-67.2846	-64.2041	-66.4405	-63.5007
	-65.8438	-67.8125													-67.3409	-63.9282	-67.2896	-64.2051	-66.4448	-63.5025
	-65.9187	-67.7687													-67.3385	-63.9241	-67.2925	-64.2072	-66.4504	-63.5083
	-65.9406	-67.75													-67.3362	-63.9196	-67.2932	-64.2099	-66.4562	-63.518
	-65.8875	-67.8156													-67.3336	-63.9153	-67.2924	-64.2121	-66.4612	-63.5307
	-65.925	-67.7625													-67.3306	-63.9121	-67.2912	-64.2127	-66.4644	-63.545
	-66	-67.7156													-67.3268	-63.9106	-67.2903	-64.211	-66.4655	-63.5589
	-65.8469	-67.7969													-67.3222	-63.9113	-67.2902	-64.2071	-66.4647	-63.5712
	-65.8312	-67.85													-67.3168	-63.9141	-67.2909	-64.2023	-66.4629	-63.5806
	-65.9313	-67.7656													-67.3108	-63.9188	-67.2916	-64.1983	-66.461	-63.5867
	-65.8969	-67.8656													-67.305	-63.9244	-67.2915	-64.1967	-66.4601	-63.5895
	-65.9313	-67.9094													-67.3	-63.9305	-67.2901	-64.1982	-66.4602	-63.5894
	-65.9375	-67.8125													-67.2964	-63.9365	-67.2873	-64.2025	-66.461	-63.5866
	-65.9469	-67.85													-67.2947	-63.9421	-67.284	-64.2085	-66.4616	-63.582
	-65.8906	-67.9125													-67.2948	-63.9474	-67.2812	-64.2153	-66.4608	-63.5765
	-65.8937	-67.8625													-67.2962	-63.9521	-67.2799	-64.2221	-66.4576	-63.5712
	-65.8875	-67.8781													-67.2985	-63.9559	-67.2803	-64.2288	-66.4516	-63.567
	-65.8812	-67.9281													-67.3012	-63.9581	-67.2823	-64.2357	-66.4431	-63.5646
	-65.9437	-67.8406													-67.3045	-63.958	-67.2851	-64.2428	-66.4329	-63.5641
	-66.025	-67.8469													-67.3088	-63.955	-67.2877	-64.2501	-66.4223	-63.5649
	-65.9094	-67.8438													-67.3149	-63.9489	-67.2898	-64.2566	-66.4127	-63.5663
	-65.8937	-67.7875													-67.3232	-63.9403	-67.2914	-64.2611	-66.4052	-63.5673
	-65.95	-67.775													-67.3335	-63.9307	-67.2931	-64.2625	-66.4007	-63.5676
	-65.8531	-67.8125													-67.3451	-63.922	-67.2956	-64.2597	-66.3995	-63.5671
	-65.8969	-67.7687													-67.3566	-63.9163	-67.2991	-64.2525	-66.4013	-63.5662
	-65.9219	-67.7312													-67.3665	-63.9149	-67.3034	-64.2412	-66.4052	-63.5657
	-65.8438	-67.8625													-67.3738	-63.9182	-67.3075	-64.2271	-66.4101	-63.566
	-65.8844	-67.8812													-67.3783	-63.9252	-67.3105	-64.2121	-66.4149	-63.5671
	-65.95	-67.75													-67.3805	-63.9334	-67.3113	-64.1981	-66.4187	-63.5686
	-65.9594	-67.7875													-67.3815	-63.9404	-67.3095	-64.1868	-66.4211	-63.5699
	-65.8875	-67.8719													-67.3824	-63.9439	-67.3053	-64.1796	-66.4224	-63.5703
	-65.9313	-67.7844													-67.3842	-63.9429	-67.2994	-64.177	-66.4231	-63.5694
	-65.9656	-67.8156													-67.3874	-63.9376	-67.2932	-64.1792	-66.424	-63.5673
	-65.9094	-67.85													-67.3916	-63.9297	-67.2883	-64.1858	-66.4257	-63.5647
	-65.9375	-67.8625													-67.3962	-63.9213	-67.2858	-64.196	-66.4286	-63.5621
	-65.95	-67.85													-67.4004	-63.9144	-67.2868	-64.2087	-66.4326	-63.5601
	-65.8937	-67.9031													-67.4034	-63.9104	-67.2912	-64.2226	-66.4373	-63.5585
	-65.9375	-67.875													-67.4044	-63.9098	-67.2982	-64.2364	-66.4422	-63.557
	-66.0031	-67.8594													-67.4034	-63.9121	-67.3065	-64.2485	-66.4466	-63.5551
	-65.9469	-67.875													-67.4003	-63.9161	-67.3147	-64.2579	-66.4501	-63.5524
	-65.875	-67.8219													-67.3957	-63.9203	-67.3215	-64.2639	-66.4522	-63.5492
	-65.9719	-67.8281													-67.3901	-63.9228	-67.3263	-64.2668	-66.4529	-63.5457
	-65.9219	-67.8719													-67.3843	-63.9224	-67.3293	-64.2674	-66.452	-63.5427
	-65.8906	-67.8656													-67.3789	-63.9185	-67.3311	-64.2669	-66.4497	-63.5406
	-65.9875	-67.85													-67.3744	-63.9114	-67.3324	-64.2663	-66.446	-63.5398
	-65.9219	-67.9031													-67.3708	-63.9022	-67.334	-64.2665	-66.4411	-63.5406
	-65.8688	-67.9125													-67.3682	-63.8926	-67.336	-64.2676	-66.4357	-63.543
	-65.9719	-67.8031													-67.3661	-63.8842	-67.3383	-64.2693	-66.4304	-63.5473
	-65.9406	-67.8													-67.3642	-63.8782	-67.3404	-64.2713	-66.4261	-63.5531
	-65.8625	-67.7969													-67.3622	-63.8751	-67.342	-64.2735	-66.4236	-63.5602
	-65.9656	-67.7469													-67.36	-63.8741	-67.3431	-64.2754	-66.4236	-63.5676
	-65.9281	-67.8344													-67.3577	-63.8743	-67.344	-64.2772	-66.4262	-63.5744
	-65.8594	-67.8562													-67.3553	-63.8743	-67.345	-64.2789	-66.4312	-63.5797
	-65.925	-67.7781													-67.3529	-63.8733	-67.3466	-64.2804	-66.4379	-63.5833
	-65.9719	-67.7844													-67.3507	-63.8707	-67.3486	-64.2821	-66.4452	-63.5851
	-65.9156	-67.8594													-67.3484	-63.8662	-67.3506	-64.2841	-66.4522	-63.5859
	-65.975	-67.8125													-67.346	-63.8597	-67.3518	-64.2866	-66.4584	-63.5865
	-66.0781	-67.8125													-67.3435	-63.8512	-67.3517	-64.2898	-66.4634	-63.5873
	-65.9344	-67.8125													-67.3412	-63.8412	-67.3503	-64.2934	-66.4674	-63.5886
	-65.9469	-67.85													-67.3394	-63.8306	-67.348	-64.2974	-66.4708	-63.5899
	-66.0406	-67.8406													-67.3387	-63.8207	-67.3458	-64.3014	-66.4737	-63.5905
	-65.8688	-67.875													-67.3393	-63.813	-67.3446	-64.3049	-66.4761	-63.5896
	-65.8875	-67.8656													-67.3412	-63.8088	-67.3454	-64.3069	-66.4778	-63.5871
	-66.0344	-67.7875													-67.3441	-63.8087	-67.3483	-64.3062	-66.4781	-63.5833
	-65.875	-67.8219													-67.3472	-63.8123	-67.3533	-64.3018	-66.4767	-63.5793
	-65.8469	-67.8187													-67.3498	-63.8184	-67.3596	-64.2932	-66.4735	-63.5767
	-66.0219	-67.7719													-67.3513	-63.8256	-67.3663	-64.2809	-66.4687	-63.5765
	-65.9125	-67.8219													-67.3516	-63.8325	-67.3725	-64.2665	-66.4629	-63.5792
	-65.9187	-67.85													-67.351	-63.8384	-67.3775	-64.2517	-66.4569	-63.5839
	-66.0656	-67.7719													-67.3502	-63.8433	-67.3808	-64.2381	-66.4512	-63.5888
	-65.9406	-67.8375													-67.3499	-63.8476	-67.3824	-64.2262	-66.4463	-63.5919
	-65.8875	-67.8688													-67.3508	-63.852	-67.3827	-64.2159	-66.4426	-63.5918
	-66.0375	-67.8187													-67.3531	-63.857	-67.382	-64.2067	-66.4402	-63.5882
	-65.9656	-67.7906													-67.3566	-63.8627	-67.3809	-64.1981	-66.4394	-63.582
	-65.8937	-67.8125													-67.3608	-63.8693	-67.3794	-64.1901	-66.4403	-63.5751
	-66.0156	-67.7219													-67.3646	-63.8769	-67.3774	-64.183	-66.4429	-63.5697
	-66.0094	-67.7719													-67.3673	-63.8853	-67.3743	-64.1774	-66.447	-63.567
	-65.85	-67.8344													-67.3682	-63.8942	-67.3695	-64.1738	-66.4519	-63.5677
	-65.9531	-67.8469													-67.3672	-63.9028	-67.3627	-64.1725	-66.4568	-63.5711
	-65.9844	-67.7875													-67.3648	-63.9103	-67.3542	-64.1742	-66.4607	-63.5758
	-65.8469	-67.8531													-67.3618	-63.9158	-67.3448	-64.1792	-66.4625	-63.5804
	-65.9406	-67.8594													-67.3591	-63.9189	-67.3356	-64.188	-66.4619	-63.584
	-66.0031	-67.775													-67.3573	-63.9198	-67.3276	-64.201	-66.4589	-63.5861
	-65.8375	-67.8844													-67.3565	-63.9192	-67.3214	-64.2176	-66.4541	-63.5868
	-65.9219	-67.8781													-67.3564	-63.9178	-67.3171	-64.2371	-66.4488	-63.5868
	-65.9969	-67.7687													-67.3565	-63.9162	-67.3143	-64.2577	-66.4438	-63.5866
	-65.8656	-67.8344													-67.3561	-63.9145	-67.3123	-64.2774	-66.4402	-63.5868
	-65.9	-67.8906													-67.3548	-63.9124	-67.3106	-64.2943	-66.4384	-63.5877
	-66.0187	-67.8219													-67.3529	-63.9097	-67.3087	-64.3066	-66.4382	-63.5896
	-65.8875	-67.825													-67.351	-63.9061	-67.3068	-64.3136	-66.4393	-63.5923
	-65.9344	-67.8219													-67.3505	-63.902	-67.3051	-64.315	-66.4411	-63.5958
	-66.0437	-67.7													-67.3526	-63.8979	-67.3042	-64.3118	-66.443	-63.5995
	-65.9406	-67.7562													-67.3583	-63.8945	-67.3044	-64.3052	-66.4445	-63.6028
	-65.8594	-67.8656													-67.3677	-63.8923	-67.3057	-64.2966	-66.4455	-63.6047
	-66.0094	-67.8219													-67.3798	-63.892	-67.3077	-64.2872	-66.4463	-63.6043
	-65.9625	-67.7													-67.3929	-63.8934	-67.3098	-64.2777	-66.4471	-63.6009
	-65.8063	-67.7875													-67.4049	-63.8963	-67.3115	-64.269	-66.4481	-63.5942
	-65.8844	-67.8406													-67.4139	-63.9001	-67.3127	-64.2614	-66.4492	-63.5844
	-65.925	-67.7531													-67.4191	-63.9043	-67.3133	-64.2557	-66.4501	-63.5725
	-65.7844	-67.8312													-67.4204	-63.9085	-67.3136	-64.2525	-66.4503	-63.5602
	-65.9	-67.8719													-67.4187	-63.9127	-67.3139	-64.2526	-66.4496	-63.5494
	-66.0094	-67.75													-67.4155	-63.9173	-67.3142	-64.2557	-66.4481	-63.5419
	-65.8406	-67.85													-67.412	-63.9225	-67.3148	-64.2609	-66.446	-63.5385
	-65.925	-67.9156													-67.409	-63.9284	-67.3159	-64.2667	-66.4437	-63.5392
	-65.9938	-67.8594													-67.4067	-63.9345	-67.3177	-64.2714	-66.4415	-63.5429
	-65.8312	-67.9219													-67.4048	-63.9399	-67.32	-64.2737	-66.4399	-63.548
	-65.8375	-67.8906													-67.4029	-63.9433	-67.3227	-64.2732	-66.439	-63.553
	-66.0031	-67.7937													-67.4009	-63.9432	-67.325	-64.2704	-66.4388	-63.557
	-65.9375	-67.8													-67.399	-63.9389	-67.3267	-64.2663	-66.4392	-63.5597
	-65.9	-67.8469													-67.3979	-63.9302	-67.3274	-64.262	-66.4397	-63.5616
	-66.0187	-67.8063													-67.3981	-63.9179	-67.3274	-64.2584	-66.4398	-63.5631
	-65.9531	-67.8													-67.3998	-63.9035	-67.3272	-64.256	-66.439	-63.5648
	-65.85	-67.8937													-67.4029	-63.8887	-67.3274	-64.2551	-66.4368	-63.5671
	-65.9156	-67.8719													-67.4066	-63.8755	-67.3289	-64.2557	-66.4331	-63.5703
	-65.9844	-67.7937													-67.41	-63.8655	-67.3319	-64.2576	-66.4284	-63.5746
	-65.7812	-67.8406													-67.4124	-63.8597	-67.3364	-64.2607	-66.4235	-63.5801
	-65.8125	-67.8656													-67.4131	-63.8589	-67.3421	-64.2645	-66.4196	-63.5866
	-65.9594	-67.8187													-67.412	-63.8631	-67.3485	-64.2683	-66.4179	-63.5938
	-65.8562	-67.9125													-67.4092	-63.8721	-67.3551	-64.2719	-66.4192	-63.6008
	-65.85	-67.8812													-67.4053	-63.8852	-67.3613	-64.2748	-66.4239	-63.607
	-65.9812	-67.7281													-67.4007	-63.9014	-67.367	-64.277	-66.4317	-63.6117
	-65.9313	-67.8094													-67.3958	-63.9193	-67.3718	-64.2787	-66.4414	-63.6146
	-65.8781	-67.8812													-67.3911	-63.9373	-67.3754	-64.28	-66.4512	-63.6155
	-65.9	-67.8156													-67.3869	-63.954	-67.3777	-64.281	-66.4595	-63.6144
	-65.8562	-67.8281													-67.3837	-63.9679	-67.3784	-64.2815	-66.4648	-63.6114
	-65.8937	-67.8344													-67.3816	-63.978	-67.3773	-64.2813	-66.4666	-63.6066
	-65.9344	-67.7812													-67.3807	-63.9837	-67.3743	-64.2804	-66.4652	-63.6004
	-65.8937	-67.8438													-67.3809	-63.9852	-67.3693	-64.2789	-66.462	-63.5934
	-65.9313	-67.8531													-67.382	-63.9832	-67.3626	-64.2771	-66.4587	-63.5867
	-65.9375	-67.7875													-67.3837	-63.9788	-67.3548	-64.2752	-66.457	-63.5811
	-65.8688	-67.7531													-67.3858	-63.9733	-67.3468	-64.2735	-66.4581	-63.5775
	-65.8438	-67.8594													-67.388	-63.9678	-67.3397	-64.2716	-66.4625	-63.5762
	-65.9938	-67.8906													-67.3896	-63.9627	-67.3344	-64.2694	-66.4695	-63.5768
	-65.9531	-67.8219													-67.3902	-63.958	-67.3315	-64.2667	-66.478	-63.5785
	-65.825	-67.8688													-67.3894	-63.953	-67.3307	-64.2634	-66.4865	-63.5804
	-65.9437	-67.8469													-67.3868	-63.9472	-67.3311	-64.2603	-66.4936	-63.582
	-66	-67.8344													-67.3827	-63.9401	-67.3318	-64.2582	-66.4988	-63.5827
	-65.85	-67.8375													-67.3774	-63.9323	-67.3316	-64.2581	-66.502	-63.5827
	-65.9375	-67.85													-67.3716	-63.9243	-67.3299	-64.2609	-66.5034	-63.5826
	-66.0156	-67.7281													-67.3656	-63.9172	-67.3267	-64.2671	-66.5036	-63.5833
	-65.9844	-67.8281													-67.3597	-63.9116	-67.3223	-64.2764	-66.5032	-63.5856
	-65.975	-67.9531													-67.3542	-63.9076	-67.3174	-64.288	-66.5024	-63.5899
	-65.9187	-67.7969													-67.3494	-63.9048	-67.313	-64.3001	-66.5012	-63.5957
	-65.8906	-67.8063													-67.3456	-63.9024	-67.3096	-64.3111	-66.4995	-63.6017
	-65.9344	-67.8937													-67.3432	-63.8994	-67.3078	-64.3193	-66.4973	-63.606
	-65.9594	-67.85													-67.3427	-63.8951	-67.3077	-64.3238	-66.4949	-63.607
	-65.9094	-67.8719													-67.3443	-63.8888	-67.3094	-64.3248	-66.4923	-63.6037
	-65.8844	-67.85													-67.3478	-63.8806	-67.3126	-64.3229	-66.4895	-63.5962
	-66.0031	-67.9													-67.3526	-63.8712	-67.317	-64.3195	-66.4863	-63.5857
	-66	-67.8438													-67.3581	-63.8618	-67.3223	-64.3156	-66.4822	-63.5737
	-65.8031	-67.8406													-67.3633	-63.8539	-67.3281	-64.3121	-66.4769	-63.5618
	-65.8656	-67.8156													-67.3675	-63.8493	-67.3341	-64.3094	-66.4702	-63.5512
	-65.9094	-67.775													-67.3703	-63.8488	-67.3403	-64.3076	-66.4623	-63.5428
	-65.7937	-67.9344													-67.3718	-63.8526	-67.3466	-64.3063	-66.4536	-63.5371
	-65.8375	-67.95													-67.3722	-63.8599	-67.3529	-64.3053	-66.4448	-63.5345
	-65.8875	-67.8906													-67.3719	-63.8692	-67.3591	-64.3042	-66.4362	-63.5351
	-65.9187	-67.9969													-67.3709	-63.8787	-67.365	-64.3032	-66.4282	-63.5382
	-65.9906	-68													-67.3693	-63.887	-67.3702	-64.3024	-66.4211	-63.5428
	-66.0125	-67.8													-67.367	-63.8929	-67.3745	-64.3026	-66.4152	-63.5471
	-65.8937	-67.8562													-67.3642	-63.8963	-67.3773	-64.3047	-66.4109	-63.5491
	-65.8594	-67.9625													-67.3613	-63.8974	-67.3785	-64.3098	-66.4088	-63.5475
	-65.9187	-67.8688													-67.3591	-63.8969	-67.378	-64.3181	-66.4094	-63.5417
	-65.9125	-67.8													-67.3587	-63.896	-67.3761	-64.3294	-66.4128	-63.5324
	-65.8594	-67.9													-67.3609	-63.8954	-67.3732	-64.3421	-66.4187	-63.5212
	-65.95	-67.8094													-67.3663	-63.8959	-67.3699	-64.3545	-66.4267	-63.5101
	-65.9	-67.7594													-67.3747	-63.8976	-67.3666	-64.3646	-66.4359	-63.5012
	-65.8969	-67.8344													-67.3856	-63.9004	-67.3637	-64.3708	-66.4452	-63.4961
	-66.0031	-67.9187													-67.3977	-63.904	-67.3612	-64.3729	-66.4537	-63.4953
	-65.9688	-67.8219													-67.4097	-63.9081	-67.359	-64.3713	-66.4609	-63.4987
	-65.85	-67.8187													-67.4204	-63.9129	-67.3568	-64.367	-66.4663	-63.5054
	-65.85	-67.9062													-67.4289	-63.9186	-67.3545	-64.3615	-66.4701	-63.5141
	-65.9437	-67.8562													-67.4347	-63.9257	-67.3521	-64.3559	-66.4726	-63.524
	-65.8969	-67.8719													-67.4377	-63.9345	-67.35	-64.3513	-66.4742	-63.534
	-65.9281	-67.8625													-67.4384	-63.9449	-67.3484	-64.3479	-66.4752	-63.5437
	-65.9688	-67.8469													-67.4371	-63.9567	-67.3472	-64.3458	-66.4757	-63.5523
	-65.9187	-67.9													-67.4343	-63.9692	-67.3465	-64.3443	-66.4756	-63.5595
	-65.9125	-67.9156													-67.4308	-63.9819	-67.3457	-64.3426	-66.4747	-63.5652
	-65.9844	-67.8688													-67.4271	-63.9939	-67.3445	-64.3401	-66.4731	-63.5695
	-65.8937	-67.8562													-67.4237	-64.0042	-67.3426	-64.3364	-66.4708	-63.5727
	-65.9469	-67.8781													-67.4209	-64.0119	-67.3399	-64.3315	-66.4682	-63.5755
	-65.9531	-67.8063													-67.4189	-64.0164	-67.3367	-64.326	-66.4657	-63.5783
	-65.8906	-67.8688													-67.4176	-64.0173	-67.3334	-64.3205	-66.4636	-63.5818
	-65.8719	-67.825													-67.4168	-64.0148	-67.3305	-64.3155	-66.4623	-63.5865
	-65.95	-67.7438													-67.4163	-64.01	-67.3287	-64.3115	-66.4621	-63.5927
	-65.9125	-67.8													-67.4159	-64.0041	-67.3286	-64.3085	-66.4636	-63.6003
	-65.8937	-67.7875													-67.4155	-63.9985	-67.3307	-64.3068	-66.4673	-63.6092
	-65.9688	-67.7781													-67.415	-63.9942	-67.3348	-64.3065	-66.4733	-63.6185
	-66	-67.85													-67.4143	-63.9916	-67.3399	-64.308	-66.4816	-63.6274
	-65.8844	-67.825													-67.4134	-63.9903	-67.3449	-64.3119	-66.4913	-63.6352
	-65.9844	-67.7781													-67.4123	-63.9894	-67.3485	-64.3188	-66.5012	-63.6411
	-66.0187	-67.7625													-67.4112	-63.9884	-67.3499	-64.3285	-66.5101	-63.6448
	-65.9656	-67.8531													-67.4102	-63.9868	-67.3489	-64.3403	-66.5169	-63.6464
	-65.9688	-67.8406													-67.4097	-63.9848	-67.346	-64.3528	-66.5213	-63.646
	-66.0156	-67.8375													-67.4099	-63.9833	-67.3421	-64.3643	-66.5234	-63.644
	-65.9219	-67.8844													-67.4112	-63.9832	-67.3379	-64.3732	-66.5241	-63.6413
	-65.9562	-67.8344													-67.4132	-63.9852	-67.3341	-64.3781	-66.5241	-63.6385
	-65.9469	-67.7625													-67.4156	-63.9897	-67.331	-64.3785	-66.5244	-63.6364
	-65.8719	-67.8906													-67.4174	-63.9959	-67.3287	-64.3744	-66.5253	-63.6358
	-65.8937	-67.8281													-67.4177	-64.0027	-67.3271	-64.3663	-66.527	-63.6371
	-65.9313	-67.7937													-67.4156	-64.0084	-67.3262	-64.3551	-66.529	-63.6403
	-65.8906	-67.8438													-67.4106	-64.0116	-67.3259	-64.3419	-66.531	-63.6452
	-65.8719	-67.8688													-67.4029	-64.0112	-67.3263	-64.3282	-66.5326	-63.651
	-65.9125	-67.7937													-67.3934	-64.007	-67.3275	-64.3151	-66.5334	-63.6567
	-65.975	-67.9062													-67.3834	-63.9992	-67.3295	-64.3037	-66.5332	-63.6608
	-65.8875	-67.9187													-67.3744	-63.9888	-67.3323	-64.2949	-66.5315	-63.6622
	-65.9469	-67.8594													-67.3673	-63.9768	-67.3355	-64.2891	-66.528	-63.6601
	-65.9719	-67.8844													-67.3625	-63.9647	-67.3386	-64.2866	-66.5224	-63.6548
	-65.8781	-67.8656													-67.3598	-63.9535	-67.3407	-64.2869	-66.5146	-63.6474
	-65.9	-67.7844													-67.3589	-63.9441	-67.3413	-64.2894	-66.505	-63.6394
	-65.8969	-67.7937													-67.3594	-63.9371	-67.3401	-64.2934	-66.4946	-63.6324
	-65.8281	-67.8656													-67.3609	-63.9324	-67.3374	-64.2983	-66.4844	-63.6275
	-65.9313	-67.8406													-67.3632	-63.9298	-67.3342	-64.3038	-66.4759	-63.6248
	-65.9969	-67.8													-67.3658	-63.9289	-67.3311	-64.3098	-66.4698	-63.6238
	-65.8781	-67.9094													-67.368	-63.9292	-67.3291	-64.3167	-66.4667	-63.6234
	-65.9062	-67.8719													-67.369	-63.9303	-67.3288	-64.3248	-66.4662	-63.6227
	-65.9812	-67.8156													-67.3683	-63.9321	-67.3304	-64.334	-66.4675	-63.6215
	-65.9281	-67.95													-67.3656	-63.9346	-67.3339	-64.3436	-66.4698	-63.6199
	-65.925	-67.95													-67.3609	-63.9376	-67.339	-64.3526	-66.4724	-63.6186
	-66.025	-67.8625													-67.3545	-63.9413	-67.3452	-64.3597	-66.4748	-63.6186
	-66.0281	-67.9219													-67.3469	-63.9454	-67.3516	-64.3639	-66.477	-63.6206
	-65.95	-67.925													-67.3388	-63.9494	-67.3572	-64.3647	-66.4791	-63.6251
	-66.0281	-67.9125													-67.3309	-63.9528	-67.3612	-64.3623	-66.481	-63.6321
	-66.0062	-67.9562													-67.324	-63.9549	-67.3632	-64.3575	-66.4825	-63.6412
	-65.9031	-67.9344													-67.3189	-63.9554	-67.363	-64.3511	-66.4835	-63.6513
	-65.9781	-67.8875													-67.3162	-63.9544	-67.3614	-64.3439	-66.4837	-63.6612
	-65.9781	-67.8875													-67.3163	-63.9519	-67.3589	-64.3368	-66.4831	-63.6694
	-65.875	-67.9031													-67.3186	-63.9484	-67.3564	-64.3309	-66.4817	-63.6746
	-65.9437	-67.8656													-67.3221	-63.9441	-67.3541	-64.3272	-66.4796	-63.6762
	-65.9969	-67.8781													-67.3256	-63.9394	-67.3524	-64.3268	-66.4768	-63.6742
	-65.9125	-67.9062													-67.3277	-63.9346	-67.3511	-64.3299	-66.4735	-63.6694
	-65.9625	-67.85													-67.328	-63.9302	-67.3503	-64.3358	-66.4698	-63.6631
	-65.9938	-67.8875													-67.3267	-63.9265	-67.3501	-64.343	-66.466	-63.6569
	-65.8844	-67.8844													-67.3247	-63.9239	-67.3507	-64.3492	-66.4624	-63.6525
	-65.9562	-67.8375													-67.3233	-63.9228	-67.3523	-64.3525	-66.4597	-63.6506
	-65.9781	-67.8094													-67.3236	-63.9233	-67.3544	-64.3521	-66.4583	-63.6514
	-65.9187	-67.8719													-67.3266	-63.9252	-67.3565	-64.3478	-66.4585	-63.6542
	-65.8688	-67.8594													-67.3322	-63.9282	-67.3576	-64.3405	-66.46	-63.6579
	-65.9625	-67.8406													-67.3397	-63.9318	-67.3568	-64.3318	-66.4624	-63.6615
	-65.9938	-67.85													-67.3479	-63.9355	-67.3539	-64.323	-66.4653	-63.664
	-66.0094	-67.8375													-67.3553	-63.9393	-67.3492	-64.3151	-66.4683	-63.665
	-66.0125	-67.85													-67.3607	-63.9434	-67.3437	-64.3089	-66.4711	-63.6643
	-66.025	-67.8812													-67.3633	-63.948	-67.3386	-64.3045	-66.474	-63.6621
	-65.9625	-67.8469													-67.3636	-63.9532	-67.3351	-64.3019	-66.477	-63.659
	-65.9875	-67.9125													-67.3624	-63.9588	-67.3337	-64.3008	-66.4803	-63.6553
	-66	-67.9562													-67.3609	-63.964	-67.3341	-64.3011	-66.4839	-63.6513
	-65.9	-67.9281													-67.3606	-63.9679	-67.3356	-64.3027	-66.4877	-63.6474
	-65.9688	-67.9375													-67.362	-63.9703	-67.337	-64.3056	-66.4915	-63.6441
	-65.9969	-67.9344													-67.3651	-63.9713	-67.3374	-64.3096	-66.4953	-63.6417
	-65.9125	-67.9906													-67.3692	-63.9719	-67.3362	-64.3141	-66.4988	-63.6408
	-65.95	-67.9375													-67.3734	-63.973	-67.3335	-64.3184	-66.502	-63.6416
	-65.9938	-67.95													-67.3767	-63.9754	-67.3298	-64.3212	-66.505	-63.6441
	-65.95	-67.9406													-67.3786	-63.9791	-67.3259	-64.322	-66.5077	-63.6479
	-65.9969	-67.95													-67.3791	-63.9835	-67.3226	-64.3204	-66.5099	-63.6521
	-66.0125	-67.9625													-67.3783	-63.9873	-67.3202	-64.3169	-66.5111	-63.6559
	-65.9969	-67.9812													-67.3765	-63.9897	-67.3187	-64.3126	-66.5106	-63.6582
	-65.9812	-67.9938													-67.374	-63.9898	-67.3178	-64.3085	-66.5078	-63.6588
	-66.0344	-67.9875													-67.3712	-63.9877	-67.3169	-64.3055	-66.5023	-63.6578
	-65.9688	-68													-67.3685	-63.9837	-67.3155	-64.304	-66.4945	-63.656
	-65.8969	-67.9125													-67.3663	-63.9784	-67.3135	-64.3036	-66.4852	-63.6546
	-65.9812	-67.875													-67.3646	-63.9728	-67.3113	-64.3039	-66.4759	-63.6545
	-66.0375	-67.8562													-67.3634	-63.9675	-67.3098	-64.3043	-66.4681	-63.6561
	-65.9094	-67.9156													-67.3622	-63.9627	-67.3098	-64.3046	-66.4626	-63.6591
	-65.9719	-67.9375													-67.3606	-63.9587	-67.3116	-64.305	-66.46	-63.6627
	-66.0312	-67.9313													-67.3586	-63.955	-67.3152	-64.3059	-66.4602	-63.6663
	-65.975	-67.9281													-67.3564	-63.9517	-67.32	-64.3077	-66.4631	-63.6697
	-65.9812	-67.8937													-67.3544	-63.9488	-67.325	-64.3102	-66.4682	-63.6734
	-66.0187	-67.9313													-67.3532	-63.9464	-67.329	-64.3131	-66.475	-63.6778
	-65.9344	-67.9719													-67.3533	-63.9448	-67.3313	-64.3156	-66.4826	-63.6833
	-65.9313	-67.9													-67.3547	-63.9439	-67.3316	-64.3169	-66.4898	-63.6895
	-65.9781	-67.8875													-67.3575	-63.9433	-67.3299	-64.3164	-66.4955	-63.6953
	-65.9094	-67.9719													-67.3615	-63.9421	-67.3269	-64.3142	-66.4987	-63.6992
	-65.9219	-67.9625													-67.3662	-63.9394	-67.3233	-64.3105	-66.4991	-63.7001
	-65.9688	-67.8688													-67.3713	-63.9345	-67.3196	-64.306	-66.497	-63.6975
	-65.975	-67.9812													-67.3762	-63.9271	-67.3162	-64.3012	-66.493	-63.6922
	-65.95	-68.0156													-67.3802	-63.9174	-67.3131	-64.297	-66.4882	-63.686
	-66.0031	-67.9375													-67.3827	-63.9061	-67.3107	-64.2937	-66.4836	-63.6811
	-66	-67.9969													-67.3835	-63.8944	-67.3091	-64.2915	-66.4801	-63.6796
	-65.9625	-68.05													-67.3825	-63.8833	-67.3086	-64.2905	-66.4785	-63.6829
	-66.0437	-67.9969													-67.3798	-63.8741	-67.3094	-64.2903	-66.4792	-63.6911
	-66.0344	-67.9062													-67.3759	-63.868	-67.3114	-64.2904	-66.4819	-63.7029
	-65.9844	-68.0406													-67.3711	-63.8658	-67.3146	-64.2906	-66.4862	-63.7164
	-66.0125	-67.9781													-67.366	-63.8681	-67.3184	-64.291	-66.4912	-63.7291
	-66.0344	-67.85													-67.3611	-63.8746	-67.3226	-64.2917	-66.496	-63.7388
	-65.9531	-67.9938													-67.3568	-63.8846	-67.327	-64.2931	-66.5001	-63.7443
	-66.0094	-68.0219													-67.3535	-63.8967	-67.3315	-64.2955	-66.503	-63.7453
	-66.0594	-67.8844													-67.3516	-63.9089	-67.3364	-64.2988	-66.5049	-63.7425
	-65.9562	-67.8969													-67.351	-63.9192	-67.3418	-64.3029	-66.5058	-63.7376
	-65.9562	-68.0531													-67.3514	-63.926	-67.3476	-64.3078	-66.5059	-63.7326
	-65.9812	-67.9719													-67.3524	-63.9282	-67.3536	-64.3135	-66.5055	-63.7294
	-65.9469	-67.9375													-67.3532	-63.9256	-67.3595	-64.3199	-66.5048	-63.7291
	-65.9437	-67.9313													-67.3528	-63.9189	-67.365	-64.3272	-66.504	-63.7316
	-66.0062	-67.9781													-67.3506	-63.9092	-67.3699	-64.3356	-66.5031	-63.736
	-66.0062	-67.95													-67.3461	-63.8982	-67.3744	-64.3447	-66.502	-63.7406
	-65.9469	-67.9938													-67.3392	-63.8875	-67.3785	-64.3539	-66.5005	-63.7434
	-65.9531	-67.9969													-67.3305	-63.8786	-67.382	-64.3622	-66.4984	-63.7429
	-65.9688	-67.9688													-67.3212	-63.8724	-67.3849	-64.3681	-66.4956	-63.7381
	-65.925	-67.9938													-67.3126	-63.8699	-67.3867	-64.3706	-66.4924	-63.7295
	-66.05	-67.9437													-67.3061	-63.8713	-67.3872	-64.3693	-66.4891	-63.7179
	-66.0812	-67.9187													-67.3026	-63.8764	-67.3864	-64.3647	-66.4859	-63.7049
	-65.95	-68.05													-67.3024	-63.8844	-67.3843	-64.358	-66.4833	-63.6921
	-65.9688	-68													-67.3054	-63.8941	-67.3815	-64.3507	-66.481	-63.6805
	-66.0156	-67.9375													-67.3109	-63.9041	-67.3785	-64.344	-66.479	-63.6706
	-65.9094	-68.0156													-67.318	-63.9129	-67.3762	-64.3385	-66.4771	-63.6623
	-65.9375	-68.0969													-67.326	-63.9196	-67.3752	-64.3342	-66.4751	-63.6551
	-65.9688	-67.9125													-67.334	-63.9237	-67.3762	-64.3305	-66.4733	-63.6485
	-65.9469	-67.9187													-67.341	-63.9249	-67.3794	-64.3264	-66.4718	-63.6424
	-65.9437	-67.9469													-67.3466	-63.9235	-67.3844	-64.3211	-66.4712	-63.6369
	-65.9812	-67.9656													-67.3501	-63.9198	-67.3904	-64.3139	-66.4718	-63.6325
	-65.9875	-67.9437													-67.3513	-63.9141	-67.3963	-64.3044	-66.4739	-63.6296
	-65.9406	-67.9281													-67.3505	-63.9073	-67.401	-64.2926	-66.4774	-63.6283
	-65.9594	-67.9094													-67.3481	-63.9002	-67.4038	-64.2792	-66.482	-63.6286
	-65.9656	-67.9375													-67.3452	-63.8944	-67.4046	-64.2653	-66.4873	-63.6301
	-65.9187	-68													-67.3427	-63.891	-67.4035	-64.2521	-66.493	-63.6326
	-65.9906	-67.9													-67.3413	-63.891	-67.4011	-64.2409	-66.4989	-63.6361
	-65.9875	-67.8688													-67.3414	-63.8941	-67.3981	-64.2327	-66.5049	-63.6406
	-65.9281	-67.9938													-67.3427	-63.8993	-67.3952	-64.2275	-66.5114	-63.6465
	-65.9875	-68.05													-67.3442	-63.905	-67.393	-64.225	-66.5183	-63.654
	-66.0219	-67.9344													-67.3453	-63.9095	-67.3914	-64.2245	-66.5254	-63.6629
	-65.9656	-67.95													-67.3453	-63.9114	-67.3904	-64.2252	-66.532	-63.6729
	-65.9875	-68.0062													-67.344	-63.9105	-67.3893	-64.2262	-66.5369	-63.6827
	-65.9719	-67.9938													-67.3418	-63.907	-67.3877	-64.2272	-66.5389	-63.6909
	-65.9219	-68.0563													-67.3393	-63.9019	-67.3854	-64.228	-66.5371	-63.6959
	-65.9344	-68.0437													-67.3367	-63.8961	-67.3823	-64.2288	-66.531	-63.6969
	-66.0062	-67.9313													-67.3345	-63.8908	-67.3791	-64.2296	-66.5214	-63.694
	-65.9	-67.9688													-67.333	-63.8868	-67.3761	-64.2307	-66.5096	-63.6881
	-65.8937	-68.0219													-67.3322	-63.8846	-67.3738	-64.2321	-66.4974	-63.681
	-65.9656	-67.9469													-67.3325	-63.8846	-67.3721	-64.2334	-66.4866	-63.6744
	-65.95	-67.9281													-67.3342	-63.8867	-67.3706	-64.2344	-66.4785	-63.6696
	-65.9	-67.9469													-67.3377	-63.8904	-67.3689	-64.2344	-66.4739	-63.6669
	-65.9406	-67.9281													-67.3431	-63.8949	-67.3666	-64.2327	-66.4728	-63.6661
	-65.9469	-67.9625													-67.3505	-63.8993	-67.3637	-64.2287	-66.4746	-63.6664
	-65.8937	-67.95													-67.3595	-63.9031	-67.3603	-64.222	-66.4783	-63.667
	-65.9812	-67.9531													-67.3692	-63.9058	-67.357	-64.2131	-66.4829	-63.6673
	-65.9844	-67.8594													-67.3784	-63.9074	-67.3543	-64.2028	-66.4871	-63.6673
	-65.8438	-67.9281													-67.3858	-63.9078	-67.3529	-64.1926	-66.4897	-63.6673
	-65.9	-67.9594													-67.3901	-63.907	-67.353	-64.1842	-66.4902	-63.668
	-65.9187	-67.9													-67.3904	-63.9046	-67.3549	-64.1791	-66.4883	-63.6695
	-65.8875	-67.9													-67.3867	-63.9007	-67.3586	-64.1785	-66.484	-63.6719
	-65.9594	-67.9375													-67.3794	-63.8953	-67.3637	-64.1828	-66.4781	-63.6748
	-65.9875	-67.8312													-67.3696	-63.8893	-67.3695	-64.192	-66.4716	-63.6775
	-65.9313	-67.95													-67.3588	-63.8835	-67.3756	-64.2057	-66.4655	-63.6795
	-65.9781	-68.05													-67.3487	-63.879	-67.3815	-64.2227	-66.4608	-63.6812
	-66.0187	-67.9094													-67.3405	-63.8764	-67.3872	-64.2414	-66.458	-63.6832
	-65.925	-67.9													-67.3352	-63.8758	-67.3928	-64.2599	-66.4571	-63.6865
	-65.9	-67.9688													-67.3331	-63.8768	-67.3983	-64.2756	-66.4578	-63.6918
	-65.9375	-67.9													-67.3339	-63.8788	-67.4038	-64.2864	-66.4593	-63.6994
	-65.8937	-67.975													-67.3367	-63.8811	-67.409	-64.2907	-66.4608	-63.709
	-65.9	-68.0219													-67.3403	-63.8829	-67.4132	-64.2878	-66.4619	-63.7199
	-65.9469	-68.0281													-67.3437	-63.8839	-67.4157	-64.2785	-66.4624	-63.7313
	-65.9594	-67.9313													-67.3457	-63.884	-67.4158	-64.2647	-66.4629	-63.7422
	-65.8812	-67.9875													-67.3456	-63.8832	-67.413	-64.2491	-66.4641	-63.7516
	-65.9187	-68													-67.3428	-63.8823	-67.4075	-64.2345	-66.467	-63.7585
	-65.9812	-67.9344													-67.3373	-63.8819	-67.4	-64.2231	-66.472	-63.7618
	-65.8656	-67.9688													-67.3297	-63.8824	-67.3917	-64.2163	-66.4789	-63.7608
	-65.9437	-67.95													-67.321	-63.8842	-67.3838	-64.2138	-66.487	-63.7557
	-65.9688	-67.8906													-67.3123	-63.8873	-67.3773	-64.2148	-66.4951	-63.747
	-65.9219	-68													-67.3051	-63.8916	-67.3725	-64.2177	-66.5021	-63.7358
	-65.9344	-67.9875													-67.3003	-63.8972	-67.3696	-64.2209	-66.5076	-63.7235
	-65.975	-67.8875													-67.2984	-63.9043	-67.3683	-64.2236	-66.5117	-63.7109
	-65.9219	-67.9031													-67.2996	-63.9127	-67.368	-64.2259	-66.5152	-63.6989
	-65.9281	-67.975													-67.3032	-63.9217	-67.3686	-64.2284	-66.5192	-63.6881
	-65.9656	-67.9187													-67.3087	-63.9303	-67.3696	-64.2318	-66.5245	-63.679
	-65.9156	-67.95													-67.3152	-63.937	-67.3708	-64.237	-66.5311	-63.6727
	-65.9406	-67.9812													-67.322	-63.9407	-67.3719	-64.244	-66.5385	-63.6699
	-65.9469	-67.9062													-67.3286	-63.9408	-67.3725	-64.2527	-66.5457	-63.6712
	-65.875	-67.8937													-67.3345	-63.9376	-67.3723	-64.2623	-66.5518	-63.6765
	-65.8969	-67.9906													-67.3398	-63.932	-67.3709	-64.2719	-66.5562	-63.6856
	-65.9812	-67.9469													-67.3446	-63.925	-67.3682	-64.2802	-66.5588	-63.6974
	-66.0219	-67.8562													-67.3493	-63.9175	-67.364	-64.2861	-66.5599	-63.7107
	-65.9313	-67.8875													-67.3541	-63.9098	-67.3585	-64.2887	-66.56	-63.724
	-65.9125	-67.9281													-67.359	-63.9019	-67.352	-64.2869	-66.5596	-63.7354
	-65.9125	-67.825													-67.3636	-63.8935	-67.3454	-64.2807	-66.5587	-63.7432
	-65.9187	-67.9281													-67.3673	-63.8844	-67.3397	-64.2704	-66.5574	-63.746
	-65.9719	-67.9437													-67.3695	-63.8749	-67.336	-64.2572	-66.5558	-63.7434
	-65.9344	-67.8531													-67.3696	-63.8656	-67.3355	-64.2427	-66.5539	-63.7362
	-65.8125	-67.8719													-67.3674	-63.8574	-67.3389	-64.2286	-66.552	-63.7265
	-65.8875	-67.9156													-67.3633	-63.8515	-67.3461	-64.2164	-66.5502	-63.7165
	-65.9938	-67.8344													-67.3579	-63.849	-67.3567	-64.2067	-66.5484	-63.7084
	-65.9719	-67.8875													-67.3519	-63.8506	-67.3694	-64.2	-66.5462	-63.7031
	-65.9344	-67.9375													-67.3462	-63.8565	-67.3828	-64.1958	-66.5434	-63.7005
	-65.9594	-67.8781													-67.3412	-63.8662	-67.395	-64.1937	-66.5395	-63.6991
	-65.8969	-67.8594													-67.3376	-63.8788	-67.4045	-64.1931	-66.5346	-63.6971
	-65.925	-67.8812													-67.3355	-63.8928	-67.4102	-64.1935	-66.5292	-63.6929
	-65.9781	-67.825													-67.3354	-63.9067	-67.4118	-64.1945	-66.5242	-63.6859
	-65.9375	-67.8469													-67.3376	-63.9196	-67.4095	-64.1954	-66.5205	-63.6765
	-65.8656	-67.8594													-67.342	-63.9308	-67.404	-64.1957	-66.5186	-63.6661
	-65.9875	-67.8469													-67.3485	-63.9402	-67.3966	-64.1949	-66.5182	-63.657
	-66.0656	-67.8063													-67.3567	-63.9477	-67.3883	-64.1931	-66.5184	-63.6515
	-65.9562	-67.9062													-67.3654	-63.953	-67.3802	-64.1911	-66.5183	-63.651
	-65.9594	-67.9031													-67.3736	-63.9557	-67.373	-64.1903	-66.517	-63.6562
	-66.0094	-67.8													-67.3802	-63.9554	-67.3674	-64.1923	-66.5141	-63.666
	-65.9625	-67.8375													-67.3843	-63.9517	-67.3635	-64.1983	-66.5103	-63.6787
	-65.9656	-67.9													-67.3854	-63.9447	-67.3614	-64.2084	-66.5066	-63.6918
	-65.9313	-67.8375													-67.3837	-63.9353	-67.3609	-64.2216	-66.5042	-63.7034
	-65.8781	-67.8937													-67.3797	-63.9242	-67.3618	-64.2359	-66.5036	-63.7122
	-65.9719	-67.9													-67.3741	-63.9127	-67.3637	-64.2487	-66.5049	-63.7182
	-65.9562	-67.8063													-67.3679	-63.9019	-67.3662	-64.2573	-66.5075	-63.7215
	-65.85	-67.8375													-67.3621	-63.8927	-67.3689	-64.2599	-66.5109	-63.7227
	-65.8781	-67.875													-67.3576	-63.8857	-67.3715	-64.2556	-66.5143	-63.7224
	-65.9969	-67.8312													-67.3553	-63.8809	-67.3737	-64.2447	-66.5173	-63.7209
	-65.9094	-67.85													-67.3555	-63.8783	-67.3755	-64.2286	-66.5196	-63.7186
	-65.825	-67.8719													-67.3581	-63.8775	-67.3766	-64.2093	-66.5212	-63.7162
	-65.9094	-67.8438													-67.3622	-63.8784	-67.377	-64.1896	-66.5219	-63.7144
	-66.0125	-67.7969													-67.3669	-63.8808	-67.3766	-64.1722	-66.5216	-63.7138
	-65.9094	-67.8344													-67.3709	-63.8847	-67.3755	-64.1595	-66.5201	-63.7145
	-65.8688	-67.8375													-67.3733	-63.8901	-67.374	-64.1528	-66.5175	-63.716
	-65.9406	-67.7438													-67.3736	-63.8967	-67.3726	-64.1528	-66.5138	-63.7173
	-65.8875	-67.8031													-67.3718	-63.904	-67.372	-64.1589	-66.5093	-63.7175
	-65.9219	-67.85													-67.3683	-63.911	-67.3726	-64.1698	-66.5043	-63.7162
	-65.9406	-67.7406													-67.3637	-63.9166	-67.3747	-64.1834	-66.4991	-63.7137
	-65.9281	-67.8281													-67.3587	-63.9198	-67.378	-64.1973	-66.4941	-63.711
	-65.95	-67.8969													-67.3539	-63.9196	-67.3823	-64.2092	-66.4896	-63.7093
	-65.9406	-67.7937													-67.3498	-63.9158	-67.3869	-64.2174	-66.4859	-63.7097
	-65.8875	-67.8438													-67.3465	-63.9086	-67.3913	-64.221	-66.4829	-63.7129
	-66.0094	-67.9125													-67.3441	-63.899	-67.3952	-64.2202	-66.4809	-63.7187
	-66.0031	-67.8281													-67.3423	-63.888	-67.3984	-64.216	-66.4797	-63.7267
	-65.875	-67.8781													-67.3408	-63.8773	-67.4007	-64.2095	-66.4792	-63.7361
	-65.95	-67.9													-67.3396	-63.8678	-67.4021	-64.2019	-66.4795	-63.746
	-66.0312	-67.8469													-67.3384	-63.8606	-67.403	-64.1936	-66.4803	-63.7557
	-65.95	-67.8781													-67.3376	-63.8562	-67.4035	-64.185	-66.4816	-63.7642
	-65.9156	-67.9031													-67.3374	-63.8549	-67.4039	-64.1762	-66.4834	-63.7709
	-65.9969	-67.9313													-67.3381	-63.857	-67.4047	-64.1677	-66.4855	-63.7754
	-65.9406	-67.9156													-67.3398	-63.8622	-67.406	-64.1604	-66.4882	-63.7772
	-65.8656	-67.9156													-67.3423	-63.87	-67.408	-64.1552	-66.4913	-63.7762
	-65.9562	-67.9406													-67.3451	-63.8794	-67.4104	-64.1531	-66.4948	-63.7727
	-65.9562	-67.8656													-67.3479	-63.8889	-67.413	-64.1547	-66.4986	-63.7671
	-65.8312	-67.9344													-67.3503	-63.8971	-67.4151	-64.1599	-66.5029	-63.7603
	-65.975	-67.9219													-67.3522	-63.903	-67.416	-64.168	-66.5074	-63.753
	-66.0312	-67.8469													-67.3536	-63.9056	-67.4152	-64.1784	-66.5123	-63.7461
	-65.8688	-67.8562													-67.3545	-63.9048	-67.4124	-64.1898	-66.5175	-63.7405
	-65.9469	-67.85													-67.3549	-63.9006	-67.4074	-64.2012	-66.5229	-63.7365
	-66.05	-67.8													-67.3547	-63.8933	-67.4005	-64.2113	-66.5281	-63.7342
	-65.9281	-67.8187													-67.3538	-63.8837	-67.3923	-64.2191	-66.5326	-63.7335
	-65.8969	-67.8562													-67.352	-63.8727	-67.3837	-64.2241	-66.5361	-63.7337
	-66.0156	-67.8063													-67.3493	-63.8617	-67.3759	-64.2258	-66.5381	-63.7344
	-65.9094	-67.8438													-67.3457	-63.8517	-67.37	-64.2245	-66.5384	-63.735
	-65.8156	-67.8469													-67.3413	-63.8438	-67.3667	-64.2209	-66.5371	-63.735
	-65.95	-67.8													-67.3363	-63.8384	-67.3663	-64.2156	-66.5345	-63.7342
	-65.9313	-67.8469													-67.3307	-63.8356	-67.3684	-64.2095	-66.5309	-63.7326
	-65.8438	-67.9062													-67.3248	-63.8352	-67.3721	-64.203	-66.527	-63.7304
	-65.975	-67.8781													-67.3191	-63.837	-67.3767	-64.1963	-66.5234	-63.7283
	-66.0062	-67.8375													-67.3142	-63.8407	-67.3816	-64.1895	-66.5211	-63.7272
	-65.8281	-67.9													-67.3105	-63.8459	-67.3864	-64.1825	-66.5208	-63.728
	-65.9125	-67.9156													-67.3083	-63.8522	-67.3911	-64.1753	-66.5235	-63.7313
	-66.0375	-67.8406													-67.3073	-63.8589	-67.3958	-64.1679	-66.5292	-63.737
	-65.8656	-67.9094													-67.3065	-63.865	-67.4006	-64.1605	-66.5377	-63.744
	-65.9094	-67.9344													-67.3052	-63.8697	-67.4056	-64.1528	-66.5479	-63.7506
	-66.0375	-67.8719													-67.3026	-63.8719	-67.4108	-64.1448	-66.5586	-63.7545
	-65.8562	-67.8344													-67.2987	-63.871	-67.4161	-64.1363	-66.5685	-63.7543
	-65.8094	-67.8406													-67.2938	-63.8669	-67.4212	-64.1278	-66.5766	-63.7497
	-65.9812	-67.75													-67.2892	-63.8596	-67.4258	-64.1198	-66.5826	-63.7419
	-65.8937	-67.8375													-67.2858	-63.8497	-67.4291	-64.1134	-66.5863	-63.733
	-65.875	-67.8625													-67.2845	-63.8378	-67.4302	-64.1099	-66.5879	-63.7252
	-66.0406	-67.7844													-67.2859	-63.8248	-67.4286	-64.1101	-66.5874	-63.7196
	-65.9781	-67.8													-67.2897	-63.8117	-67.4243	-64.1139	-66.5848	-63.7161
	-65.8594	-67.8688													-67.2954	-63.7994	-67.4179	-64.1206	-66.5803	-63.7136
	-66.0312	-67.8187													-67.3021	-63.7891	-67.4107	-64.1288	-66.5739	-63.7105
	-65.9688	-67.7375													-67.3092	-63.7817	-67.4037	-64.1371	-66.5664	-63.706
	-65.85	-67.8375													-67.316	-63.778	-67.3981	-64.1444	-66.5584	-63.7
	-66	-67.8531													-67.3221	-63.7784	-67.3939	-64.1502	-66.5508	-63.6934
	-66.05	-67.825													-67.3273	-63.7829	-67.391	-64.1549	-66.5443	-63.6876
	-65.875	-67.85													-67.3314	-63.7908	-67.3889	-64.1593	-66.5394	-63.6839
	-66.0219	-67.8688													-67.3343	-63.8014	-67.387	-64.1639	-66.5364	-63.6833
	-66.0969	-67.7594													-67.336	-63.8134	-67.3853	-64.169	-66.5353	-63.686
	-65.85	-67.7969													-67.3365	-63.8254	-67.3841	-64.1743	-66.5362	-63.6917
	-65.9	-67.8562													-67.3358	-63.8363	-67.3837	-64.1791	-66.5388	-63.6994
	-66.0812	-67.7969													-67.3343	-63.8451	-67.3846	-64.1826	-66.5429	-63.7075
	-65.9125	-67.8875													-67.332	-63.8509	-67.3871	-64.1842	-66.5478	-63.7148
	-65.9469	-67.9469													-67.3293	-63.8535	-67.3908	-64.1833	-66.5527	-63.7202
	-66.025	-67.85													-67.3264	-63.853	-67.3953	-64.18	-66.5566	-63.7231
	-65.8781	-67.8906													-67.3238	-63.8501	-67.3998	-64.1742	-66.5587	-63.7236
	-65.85	-67.9125													-67.3219	-63.8454	-67.4037	-64.1663	-66.5583	-63.7223
	-66.0375	-67.8094													-67.321	-63.8397	-67.4065	-64.1567	-66.5555	-63.72
	-65.9062	-67.8187													-67.3212	-63.8337	-67.4079	-64.1461	-66.5508	-63.7178
	-65.8969	-67.85													-67.3223	-63.8279	-67.4081	-64.135	-66.545	-63.7168
	-66.05	-67.8656													-67.3238	-63.8226	-67.4073	-64.1237	-66.5393	-63.7174
	-65.9719	-67.8531													-67.3254	-63.8179	-67.4059	-64.1119	-66.5347	-63.7199
	-65.875	-67.8875													-67.3266	-63.8138	-67.4042	-64.0994	-66.5319	-63.7233
	-66	-67.8531													-67.3274	-63.8099	-67.402	-64.086	-66.5316	-63.7264
	-66	-67.7937													-67.3279	-63.8061	-67.3989	-64.0723	-66.5338	-63.7274
	-65.8812	-67.8562													-67.328	-63.802	-67.3945	-64.0593	-66.5381	-63.725
	-66.0312	-67.8937													-67.3278	-63.7975	-67.3882	-64.0487	-66.5439	-63.7185
	-66.0531	-67.7875													-67.3274	-63.7924	-67.3803	-64.0419	-66.5502	-63.7084
	-65.9156	-67.825													-67.3266	-63.7866	-67.3717	-64.0399	-66.5561	-63.696
	-66.0469	-67.8469													-67.3254	-63.7806	-67.3636	-64.0427	-66.561	-63.6831
	-66.025	-67.7687													-67.3237	-63.7748	-67.3575	-64.0497	-66.5645	-63.6716
	-65.8719	-67.825													-67.3213	-63.7698	-67.3542	-64.0595	-66.5666	-63.6631
	-66.0281	-67.9031													-67.3178	-63.7661	-67.3539	-64.0708	-66.5675	-63.6579
	-66.0969	-67.775													-67.3131	-63.7641	-67.3562	-64.0827	-66.567	-63.656
	-65.9437	-67.8156													-67.3071	-63.7636	-67.36	-64.0948	-66.5651	-63.6563
	-66.0125	-67.8719													-67.3002	-63.7646	-67.3644	-64.1068	-66.5617	-63.658
	-66.0469	-67.8344													-67.2931	-63.7668	-67.3686	-64.1185	-66.5568	-63.6599
	-65.9719	-67.85													-67.2866	-63.7705	-67.3721	-64.1295	-66.5504	-63.6614
	-65.9656	-67.8812													-67.2814	-63.7759	-67.3747	-64.1392	-66.543	-63.6625
	-66.0062	-67.8688													-67.2776	-63.7837	-67.3767	-64.1468	-66.5352	-63.6635
	-65.9187	-67.7969													-67.275	-63.7942	-67.3785	-64.1513	-66.5277	-63.665
	-65.9125	-67.85													-67.2729	-63.8073	-67.3802	-64.1523	-66.521	-63.6679
	-66.0594	-67.8844													-67.2706	-63.822	-67.382	-64.1497	-66.5154	-63.6725
	-66.0031	-67.85													-67.2676	-63.8367	-67.3836	-64.144	-66.5112	-63.6787
	-65.9781	-67.8187													-67.2635	-63.8496	-67.3843	-64.1364	-66.5087	-63.6855
	-66.0844	-67.8219													-67.2586	-63.8588	-67.3837	-64.1282	-66.5085	-63.6918
	-66.0062	-67.7844													-67.2531	-63.8633	-67.3814	-64.1212	-66.5107	-63.6963
	-66.0094	-67.8063													-67.2479	-63.8629	-67.3777	-64.1165	-66.5155	-63.6984
	-66.05	-67.85													-67.2436	-63.8583	-67.373	-64.1146	-66.5225	-63.6984
	-66.0187	-67.7781													-67.2413	-63.8506	-67.3681	-64.1154	-66.5311	-63.697
	-65.9594	-67.8406													-67.2418	-63.8413	-67.364	-64.118	-66.5399	-63.6951
	-66.0406	-67.8875													-67.2458	-63.8314	-67.3611	-64.1213	-66.5478	-63.6929
	-66.05	-67.775													-67.2534	-63.8218	-67.3594	-64.1242	-66.5539	-63.6903
	-65.9781	-67.8031													-67.2637	-63.8133	-67.3587	-64.1259	-66.5579	-63.6867
	-66.0156	-67.875													-67.2755	-63.8066	-67.3586	-64.1256	-66.56	-63.6814
	-66.05	-67.8375													-67.2869	-63.8025	-67.3589	-64.123	-66.561	-63.674
	-65.9812	-67.8562													-67.2962	-63.801	-67.3599	-64.1178	-66.5615	-63.665
	-65.9906	-67.9													-67.302	-63.8015	-67.3617	-64.1104	-66.562	-63.6554
	-66.0094	-67.8844													-67.304	-63.8025	-67.3646	-64.1015	-66.5627	-63.6465
	-65.9781	-67.8375													-67.3023	-63.8024	-67.3683	-64.0921	-66.5632	-63.6396
	-65.9875	-67.9344													-67.2977	-63.8001	-67.3722	-64.0833	-66.5632	-63.6354
	-66.075	-67.9062													-67.2912	-63.7952	-67.3754	-64.0759	-66.5625	-63.6339
	-66	-67.85													-67.2841	-63.7887	-67.3772	-64.0703	-66.5612	-63.6344
	-65.95	-67.8875													-67.2777	-63.7821	-67.377	-64.0667	-66.5595	-63.6356
	-66.1094	-67.85													-67.2731	-63.777	-67.3749	-64.0652	-66.5581	-63.6358
	-66.0969	-67.7375													-67.2707	-63.7742	-67.3714	-64.066	-66.5574	-63.6338
	-65.9812	-67.7656													-67.2707	-63.7738	-67.3671	-64.0692	-66.5582	-63.6292
	-66.0656	-67.7969													-67.2729	-63.7751	-67.3626	-64.0748	-66.5604	-63.6226
	-66.0469	-67.7687													-67.2767	-63.7772	-67.3584	-64.0827	-66.5639	-63.6154
	-65.9594	-67.8156													-67.2816	-63.7791	-67.3551	-64.0923	-66.5679	-63.6095
	-66.0062	-67.8469													-67.2871	-63.7803	-67.353	-64.1031	-66.5714	-63.6065
	-66.0219	-67.7781													-67.2928	-63.7807	-67.3522	-64.1141	-66.5734	-63.6071
	-65.9313	-67.7656													-67.2981	-63.7809	-67.3525	-64.1247	-66.5729	-63.6111
	-65.9875	-67.8781													-67.3027	-63.7813	-67.353	-64.134	-66.5696	-63.6176
	-66.0969	-67.8594													-67.3058	-63.7824	-67.3528	-64.1416	-66.5639	-63.6252
	-66.05	-67.8375													-67.3066	-63.7844	-67.3509	-64.1476	-66.557	-63.6332
	-66.0187	-67.8531													-67.3046	-63.787	-67.3469	-64.1522	-66.5504	-63.6408
	-66.1219	-67.8219													-67.2996	-63.7902	-67.341	-64.1563	-66.5452	-63.648
	-66.1031	-67.7562													-67.2923	-63.7942	-67.3339	-64.1605	-66.5422	-63.655
	-66.0062	-67.8031													-67.2838	-63.7994	-67.3269	-64.1648	-66.5415	-63.6618
	-66.1656	-67.8594													-67.2762	-63.8061	-67.3212	-64.1683	-66.5422	-63.6682
	-66.1813	-67.775													-67.2711	-63.8147	-67.3177	-64.1695	-66.5434	-63.6736
	-65.9531	-67.8562													-67.2697	-63.8247	-67.3167	-64.1668	-66.5441	-63.6774
	-65.9812	-67.825													-67.2723	-63.8352	-67.3176	-64.1593	-66.5436	-63.679
	-66.1062	-67.7													-67.2781	-63.8447	-67.3193	-64.1469	-66.5421	-63.6784
	-66.0656	-67.7656													-67.2855	-63.8517	-67.3208	-64.1308	-66.5399	-63.6757
	-66.0156	-67.8562													-67.2929	-63.8548	-67.321	-64.1126	-66.5379	-63.6715
	-66.1406	-67.7188													-67.2988	-63.8534	-67.3197	-64.0944	-66.5368	-63.6663
	-66.1375	-67.6937													-67.3024	-63.8475	-67.3173	-64.0779	-66.5373	-63.6608
	-66.05	-67.75													-67.3035	-63.8378	-67.3145	-64.0648	-66.5394	-63.6552
	-66.0625	-67.75													-67.3024	-63.8253	-67.3121	-64.056	-66.5428	-63.6498
	-66.125	-67.7687													-67.3	-63.8113	-67.3111	-64.0521	-66.5471	-63.6447
	-66.0625	-67.775													-67.2972	-63.7968	-67.3115	-64.0531	-66.5514	-63.6397
	-66.05	-67.7													-67.2947	-63.7827	-67.3134	-64.0581	-66.5549	-63.6348
	-66.0625	-67.7188													-67.293	-63.7698	-67.3161	-64.0658	-66.5571	-63.63
	-66.0906	-67.85													-67.2921	-63.7586	-67.3188	-64.0748	-66.5578	-63.6251
	-66.1562	-67.85													-67.2918	-63.7498	-67.3209	-64.0837	-66.5573	-63.6206
	-66.0219	-67.6906													-67.2921	-63.7437	-67.3222	-64.091	-66.5563	-63.6168
	-65.9187	-67.7406													-67.2926	-63.7407	-67.3229	-64.0956	-66.5553	-63.6141
	-66.0906	-67.7687													-67.2935	-63.7408	-67.324	-64.0965	-66.5549	-63.6131
	-66.1094	-67.7375													-67.2947	-63.7442	-67.326	-64.0937	-66.5553	-63.6141
	-65.9625	-67.7656													-67.2961	-63.7506	-67.3296	-64.0875	-66.5563	-63.6173
	-66.1031	-67.7562													-67.2972	-63.7594	-67.3344	-64.0796	-66.5578	-63.6224
	-66.1656	-67.7219													-67.2973	-63.7695	-67.3398	-64.0721	-66.5595	-63.6289
	-66.0469	-67.8187													-67.2961	-63.7798	-67.3447	-64.0673	-66.5612	-63.6362
	-66.0344	-67.7812													-67.2929	-63.7887	-67.3481	-64.0665	-66.563	-63.6436
	-66.075	-67.6719													-67.2881	-63.7953	-67.3495	-64.0702	-66.5649	-63.6503
	-66.1094	-67.7937													-67.2823	-63.7992	-67.3489	-64.0772	-66.5668	-63.6559
	-66.0719	-67.85													-67.2765	-63.8008	-67.3467	-64.0858	-66.5686	-63.6601
	-66.0906	-67.7375													-67.2719	-63.8008	-67.3435	-64.0935	-66.5703	-63.6629
	-66.0031	-67.6656													-67.2692	-63.8001	-67.3402	-64.0983	-66.5715	-63.6645
	-66.0563	-67.7438													-67.2689	-63.7989	-67.3375	-64.0987	-66.5722	-63.6652
	-66.1781	-67.8													-67.2708	-63.797	-67.3358	-64.0944	-66.572	-63.6657
	-66.0812	-67.6969													-67.2745	-63.7939	-67.3353	-64.0857	-66.5709	-63.6665
	-65.9437	-67.7562													-67.2793	-63.7891	-67.3359	-64.0738	-66.569	-63.6677
	-66.0625	-67.7875													-67.285	-63.7824	-67.3374	-64.0603	-66.5666	-63.6693
	-66.15	-67.7562													-67.291	-63.7743	-67.3394	-64.0472	-66.5645	-63.6709
	-66.0437	-67.75													-67.2971	-63.7657	-67.3414	-64.0359	-66.5636	-63.672
	-66.0531	-67.7781													-67.3026	-63.7577	-67.3432	-64.028	-66.5646	-63.672
	-66.0687	-67.7625													-67.3067	-63.7513	-67.3445	-64.0239	-66.5679	-63.6709
	-66.0812	-67.8844													-67.3082	-63.7468	-67.3453	-64.0237	-66.5731	-63.6688
	-66.1312	-67.85													-67.3064	-63.7443	-67.3458	-64.0268	-66.5795	-63.6666
	-66.15	-67.7781													-67.301	-63.743	-67.3466	-64.0319	-66.5858	-63.665
	-66.0844	-67.85													-67.2925	-63.7419	-67.3484	-64.0378	-66.5908	-63.6645
	-66.0687	-67.8562													-67.282	-63.7399	-67.3517	-64.0433	-66.5933	-63.6655
	-66.1625	-67.7438													-67.2709	-63.7365	-67.3572	-64.0472	-66.593	-63.6678
	-66.15	-67.8937													-67.2604	-63.7311	-67.3647	-64.0482	-66.59	-63.6711
	-66.0812	-67.9344													-67.2516	-63.7242	-67.3736	-64.0455	-66.5853	-63.675
	-66.0875	-67.7687													-67.2448	-63.7165	-67.3829	-64.0381	-66.5801	-63.6791
	-66.0812	-67.7937													-67.2402	-63.7089	-67.3913	-64.0262	-66.5753	-63.6831
	-66.0969	-67.925													-67.2373	-63.7026	-67.3974	-64.0105	-66.5721	-63.6869
	-66.1656	-67.7937													-67.2358	-63.6983	-67.4004	-63.9931	-66.5707	-63.6902
	-66.1625	-67.7156													-67.2353	-63.6964	-67.4002	-63.9766	-66.5711	-63.6929
	-66.0687	-67.8156													-67.2357	-63.6971	-67.3971	-63.9636	-66.5732	-63.6949
	-66.1062	-67.8187													-67.2367	-63.7004	-67.3922	-63.956	-66.5766	-63.6961
	-66.1031	-67.6656													-67.2386	-63.7061	-67.3864	-63.9548	-66.5813	-63.6967
	-66.05	-67.7219													-67.2412	-63.7142	-67.3806	-63.9596	-66.5869	-63.6972
	-66.0844	-67.8406													-67.2446	-63.7244	-67.3757	-63.9693	-66.593	-63.698
	-66.1375	-67.6719													-67.2486	-63.7357	-67.3719	-63.9824	-66.599	-63.6989
	-66.0187	-67.7312													-67.2529	-63.7473	-67.3694	-63.9969	-66.6041	-63.6994
	-66.0656	-67.8688													-67.2571	-63.7576	-67.3682	-64.011	-66.6076	-63.6985
	-66.1188	-67.7875													-67.2607	-63.7654	-67.3683	-64.0232	-66.609	-63.6954
	-66.075	-67.7625													-67.2633	-63.77	-67.3696	-64.0324	-66.6084	-63.6892
	-66.1188	-67.8469													-67.2648	-63.771	-67.3719	-64.0386	-66.6063	-63.6798
	-66.0969	-67.7875													-67.2653	-63.7689	-67.375	-64.0421	-66.6035	-63.6677
	-66.0563	-67.7406													-67.2647	-63.7642	-67.3788	-64.044	-66.6005	-63.6535
	-66.0312	-67.8281													-67.2633	-63.7576	-67.3828	-64.0453	-66.5977	-63.638
	-66.0656	-67.85													-67.2611	-63.7496	-67.3868	-64.0466	-66.5956	-63.622
	-66.0938	-67.7656													-67.2585	-63.7404	-67.3903	-64.0477	-66.594	-63.6062
	-65.9781	-67.6937													-67.2557	-63.7306	-67.3929	-64.0481	-66.593	-63.5911
	-65.7812	-67.1969													-67.2535	-63.7206	-67.3946	-64.0468	-66.5924	-63.5774
	-65.7937	-66.9938													-67.2527	-63.7115	-67.3953	-64.0431	-66.592	-63.5656
	-65.825	-67.2062													-67.254	-63.7046	-67.3951	-64.0368	-66.5914	-63.5562
	-66	-67.4812													-67.258	-63.701	-67.3942	-64.0283	-66.5904	-63.5493
	-66.1	-67.5938													-67.2644	-63.7015	-67.3927	-64.0186	-66.5886	-63.5447
	-66.0812	-67.6875													-67.2727	-63.7061	-67.3907	-64.0092	-66.5861	-63.5423
	-66.1687	-67.8312													-67.2816	-63.7142	-67.3883	-64.0016	-66.5829	-63.5416
	-66.1562	-67.8594													-67.2899	-63.7246	-67.3856	-63.9968	-66.5795	-63.5424
	-66.075	-67.8031													-67.2964	-63.7359	-67.3828	-63.9956	-66.5764	-63.5445
	-66.1281	-67.8656													-67.3005	-63.7471	-67.38	-63.9977	-66.574	-63.5477
	-66.1875	-67.7906													-67.3019	-63.7573	-67.3775	-64.0026	-66.5723	-63.5518
	-66.1437	-67.6719													-67.3009	-63.7664	-67.3752	-64.009	-66.5712	-63.5564
	-66.0938	-67.6562													-67.2982	-63.7745	-67.3733	-64.0152	-66.5697	-63.5617
	-66.1062	-67.5844													-67.2946	-63.7818	-67.3716	-64.0197	-66.567	-63.5674
	-66.05	-67.4313													-67.2909	-63.7886	-67.3703	-64.021	-66.5623	-63.5738
	-65.9812	-67.425													-67.2881	-63.7951	-67.369	-64.0182	-66.5553	-63.5807
	-65.9875	-67.4187													-67.2868	-63.8014	-67.3677	-64.0107	-66.5463	-63.5876
	-65.9562	-67.3156													-67.2876	-63.8073	-67.366	-63.9991	-66.536	-63.5941
	-65.8688	-67.2687													-67.2906	-63.8128	-67.364	-63.9846	-66.5259	-63.5999
	-65.9062	-67.2562													-67.2953	-63.8179	-67.3614	-63.9693	-66.5174	-63.6048
	-65.9594	-67.1344													-67.301	-63.8227	-67.3583	-63.9556	-66.5119	-63.6092
	-65.8375	-67.0687													-67.3067	-63.8272	-67.3552	-63.946	-66.5106	-63.6133
	-65.8469	-67.0563													-67.3114	-63.8314	-67.3522	-63.9429	-66.5136	-63.6175
	-65.8	-66.9281													-67.3145	-63.835	-67.3497	-63.9475	-66.5206	-63.6221
	-65.6656	-66.85													-67.3155	-63.8374	-67.3478	-63.9596	-66.5304	-63.6272
	-65.6781	-66.8906													-67.3147	-63.8379	-67.3464	-63.9776	-66.541	-63.6326
	-65.6969	-66.7906													-67.3126	-63.8357	-67.3449	-63.9985	-66.5508	-63.638
	-65.6062	-66.6937													-67.3101	-63.8303	-67.3432	-64.0187	-66.5578	-63.6429
	-65.6375	-66.75													-67.3084	-63.8221	-67.3411	-64.0347	-66.561	-63.6465
	-65.6094	-66.6656													-67.3082	-63.8122	-67.3387	-64.044	-66.5598	-63.6481
	-65.5375	-66.5781													-67.3101	-63.8021	-67.3363	-64.0461	-66.5546	-63.6472
	-65.4844	-66.5687													-67.3137	-63.7932	-67.3345	-64.042	-66.5461	-63.6437
	-65.6	-66.5531													-67.3183	-63.7863	-67.3335	-64.034	-66.5359	-63.638
	-65.5	-66.4344													-67.3226	-63.7816	-67.3335	-64.0248	-66.5255	-63.6312
	-65.4313	-66.4406													-67.3252	-63.7783	-67.3341	-64.0169	-66.5163	-63.6247
	-65.5062	-66.4375													-67.3252	-63.7756	-67.3349	-64.0115	-66.5089	-63.6198
	-65.5	-66.275													-67.3222	-63.7725	-67.3352	-64.0086	-66.5037	-63.618
	-65.3937	-66.2156													-67.3161	-63.7688	-67.3347	-64.0073	-66.5005	-63.62
	-65.375	-66.2687													-67.3079	-63.7647	-67.3335	-64.0066	-66.4987	-63.626
	-65.4	-66.1437													-67.2984	-63.7609	-67.3318	-64.0053	-66.4978	-63.6354
	-65.3219	-66.1969													-67.2887	-63.7579	-67.3302	-64.0034	-66.4973	-63.6471
	-65.3812	-66.2844													-67.2798	-63.7564	-67.3287	-64.001	-66.4964	-63.659
	-65.4094	-66.125													-67.2724	-63.7563	-67.3273	-63.9988	-66.4949	-63.669
	-65.2875	-66.075													-67.2669	-63.757	-67.3256	-63.9975	-66.4923	-63.6749
	-65.2781	-66.1312													-67.2635	-63.7579	-67.3231	-63.9976	-66.489	-63.6753
	-65.3094	-65.9875													-67.2621	-63.7577	-67.3199	-63.9995	-66.4857	-63.6701
	-65.2344	-65.9406													-67.2623	-63.7558	-67.3159	-64.0034	-66.4835	-63.66
	-65.25	-66													-67.2637	-63.7516	-67.3116	-64.0099	-66.4835	-63.6471
	-65.2875	-65.925													-67.2657	-63.7455	-67.3078	-64.0191	-66.4865	-63.6336
	-65.175	-65.8187													-67.268	-63.7384	-67.3052	-64.0308	-66.4925	-63.6217
	-65.1875	-65.8875													-67.2705	-63.7315	-67.3045	-64.0443	-66.5014	-63.6127
	-65.25	-65.8187													-67.273	-63.726	-67.3059	-64.0584	-66.512	-63.6072
	-65.2156	-65.7531													-67.2756	-63.7225	-67.3092	-64.0716	-66.5231	-63.6047
	-65.15	-65.7969													-67.2781	-63.721	-67.3134	-64.0825	-66.5334	-63.6044
	-65.1594	-65.7687													-67.2802	-63.7211	-67.3171	-64.0902	-66.5415	-63.6056
	-65.1531	-65.5969													-67.2814	-63.7218	-67.319	-64.0942	-66.5464	-63.6077
	-65.0656	-65.6469													-67.2814	-63.7226	-67.3183	-64.0943	-66.5476	-63.6104
	-65.0812	-65.6406													-67.2801	-63.7231	-67.3151	-64.0912	-66.5449	-63.6138
	-65.1469	-65.4844													-67.2779	-63.7232	-67.3101	-64.0854	-66.5387	-63.6175
	-65.0156	-65.45													-67.2753	-63.723	-67.305	-64.0777	-66.5299	-63.6214
	-65.0625	-65.5406													-67.2729	-63.7227	-67.301	-64.0686	-66.5195	-63.6248
	-65.0719	-65.4													-67.2713	-63.7223	-67.2994	-64.0583	-66.5089	-63.6273
	-64.9844	-65.3781													-67.2705	-63.7216	-67.3006	-64.0472	-66.4995	-63.6285
	-64.9969	-65.5125													-67.2707	-63.7206	-67.3042	-64.0361	-66.4923	-63.6282
	-65.0094	-65.3031													-67.2716	-63.7195	-67.3095	-64.0262	-66.4883	-63.6261
	-64.9125	-65.2687													-67.2734	-63.7182	-67.3151	-64.0189	-66.488	-63.6225
	-64.9344	-65.3969													-67.2759	-63.7171	-67.3196	-64.0158	-66.4913	-63.6176
	-64.9344	-65.25													-67.2793	-63.7163	-67.3218	-64.0177	-66.4977	-63.6118
	-64.9281	-65.1469													-67.2831	-63.7161	-67.3213	-64.0243	-66.5062	-63.6059
	-64.925	-65.2812													-67.2871	-63.7168	-67.3181	-64.0348	-66.5154	-63.6006
	-64.9531	-65.2438													-67.2908	-63.7186	-67.3133	-64.0475	-66.5243	-63.5964
	-64.9156	-65.1125													-67.2937	-63.7214	-67.308	-64.0604	-66.5318	-63.5935
	-64.8125	-65.1875													-67.2958	-63.7252	-67.3036	-64.0716	-66.5376	-63.5921
	-64.8937	-65.225													-67.2975	-63.7293	-67.3007	-64.0796	-66.5416	-63.5917
	-64.8937	-65.0594													-67.2992	-63.7328	-67.2996	-64.0831	-66.5441	-63.5922
	-64.8156	-65.1188													-67.3012	-63.7346	-67.2997	-64.0815	-66.5456	-63.5931
	-64.8438	-65.1781													-67.3036	-63.7338	-67.3001	-64.075	-66.5466	-63.5942
	-64.8281	-64.95													-67.3062	-63.7296	-67.2999	-64.0645	-66.5474	-63.5951
	-64.75	-64.9094													-67.3087	-63.7224	-67.2983	-64.0518	-66.5484	-63.5957
	-64.7812	-65													-67.3107	-63.7131	-67.2952	-64.0398	-66.5496	-63.596
	-64.825	-64.8656													-67.3117	-63.7035	-67.2909	-64.0312	-66.5507	-63.5965
	-64.7188	-64.8375													-67.3115	-63.696	-67.286	-64.0286	-66.5515	-63.5978
	-64.7344	-64.8719													-67.3103	-63.6923	-67.2815	-64.0333	-66.5516	-63.6006
	-64.7969	-64.7812													-67.308	-63.6934	-67.2782	-64.0451	-66.5509	-63.6054
	-64.725	-64.6813													-67.3049	-63.6995	-67.2765	-64.0622	-66.5493	-63.6121
	-64.7375	-64.75													-67.301	-63.7092	-67.2765	-64.0817	-66.547	-63.6199
	-64.8031	-64.7125													-67.2964	-63.721	-67.278	-64.1006	-66.5444	-63.6273
	-64.7438	-64.6375													-67.2914	-63.7328	-67.2804	-64.1162	-66.5419	-63.6325
	-64.6562	-64.6406													-67.2863	-63.743	-67.2831	-64.127	-66.5395	-63.634
	-64.6813	-64.7													-67.2814	-63.7506	-67.2855	-64.1325	-66.5372	-63.6311
	-64.6875	-64.65													-67.2772	-63.7553	-67.2874	-64.1329	-66.5344	-63.6242
	-64.5969	-64.5938													-67.2738	-63.7572	-67.2889	-64.1293	-66.5307	-63.6143
	-64.65	-64.5938													-67.2711	-63.7573	-67.2904	-64.1226	-66.526	-63.6034
	-64.65	-64.625													-67.269	-63.7565	-67.2924	-64.114	-66.5205	-63.5931
	-64.55	-64.6156													-67.2673	-63.7557	-67.2956	-64.1045	-66.515	-63.585
	-64.6	-64.5969													-67.2661	-63.7555	-67.3	-64.095	-66.5106	-63.5799
	-64.6062	-64.5187													-67.2655	-63.7561	-67.3057	-64.0862	-66.5079	-63.5778
	-64.55	-64.5437													-67.2657	-63.7572	-67.3121	-64.0787	-66.5071	-63.5781
	-64.55	-64.4375													-67.2669	-63.7584	-67.3184	-64.0726	-66.508	-63.5793
	-64.6062	-64.2812													-67.2692	-63.7591	-67.3237	-64.0677	-66.5099	-63.5802
	-64.5437	-64.3625													-67.2726	-63.759	-67.3273	-64.0641	-66.5121	-63.5799
	-64.5469	-64.3688													-67.2771	-63.7579	-67.3288	-64.0618	-66.514	-63.578
	-64.5437	-64.2281													-67.2825	-63.756	-67.3284	-64.061	-66.5155	-63.5751
	-64.5094	-64.2469													-67.2886	-63.7535	-67.3266	-64.0618	-66.5165	-63.5719
	-64.5031	-64.3469													-67.295	-63.7504	-67.324	-64.0641	-66.5175	-63.5693
	-64.5375	-64.1719													-67.3013	-63.747	-67.3212	-64.0674	-66.5187	-63.5674
	-64.5156	-64.1312													-67.307	-63.7434	-67.3183	-64.0711	-66.5204	-63.5662
	-64.4531	-64.2062													-67.3117	-63.7398	-67.3154	-64.0745	-66.523	-63.5655
	-64.4938	-64.2125													-67.3149	-63.7363	-67.3126	-64.0773	-66.5268	-63.5649
	-64.4844	-64.1156													-67.3169	-63.7333	-67.3098	-64.0795	-66.5319	-63.5644
	-64.3969	-64.1437													-67.3178	-63.7309	-67.3072	-64.0813	-66.5381	-63.5636
	-64.4375	-64.2031													-67.3183	-63.7291	-67.3048	-64.0829	-66.5448	-63.5621
	-64.4938	-64.1312													-67.3192	-63.7277	-67.3026	-64.0845	-66.5508	-63.5594
	-64.4094	-64.1344													-67.321	-63.7266	-67.3005	-64.0862	-66.5549	-63.555
	-64.5031	-64.0344													-67.3236	-63.7259	-67.2984	-64.0877	-66.5558	-63.5483
	-64.5469	-63.9813													-67.3269	-63.7257	-67.2965	-64.0892	-66.5527	-63.5394
	-64.45	-64.1094													-67.3299	-63.7266	-67.2951	-64.0905	-66.5457	-63.5291
	-64.4375	-64.0406													-67.3318	-63.7291	-67.2949	-64.0916	-66.5355	-63.5187
	-64.4656	-63.9344													-67.3319	-63.7336	-67.2963	-64.0922	-66.5236	-63.5101
	-64.3688	-63.9781													-67.3302	-63.7401	-67.2994	-64.0918	-66.5113	-63.5049
	-64.3719	-64													-67.3269	-63.7483	-67.304	-64.0899	-66.5002	-63.5043
	-64.4062	-63.925													-67.3233	-63.7576	-67.3095	-64.0863	-66.4913	-63.5082
	-64.3531	-63.8594													-67.3204	-63.767	-67.3153	-64.0813	-66.4856	-63.5158
	-64.35	-63.9219													-67.3193	-63.7756	-67.3209	-64.076	-66.4833	-63.5252
	-64.3625	-63.85													-67.3202	-63.7822	-67.3258	-64.0718	-66.4844	-63.5345
	-64.3375	-63.7875													-67.3227	-63.7856	-67.3296	-64.0698	-66.4888	-63.5419
	-64.2875	-63.7656													-67.3256	-63.7851	-67.3321	-64.0707	-66.4959	-63.5467
	-64.3	-63.6906													-67.3277	-63.7804	-67.3331	-64.0741	-66.5048	-63.5487
	-64.3312	-63.5906													-67.3277	-63.7721	-67.3326	-64.0787	-66.5146	-63.5486
	-64.2344	-63.6719													-67.3252	-63.7613	-67.3308	-64.0828	-66.524	-63.5474
	-64.35	-63.65													-67.3203	-63.7498	-67.3284	-64.0849	-66.532	-63.5462
	-64.3656	-63.5344													-67.3137	-63.739	-67.3265	-64.0841	-66.538	-63.5457
	-64.2438	-63.5844													-67.3065	-63.7301	-67.3258	-64.0805	-66.5416	-63.5462
	-64.275	-63.6													-67.2996	-63.7235	-67.3272	-64.0752	-66.5429	-63.5477
	-64.2844	-63.5156													-67.2938	-63.7189	-67.3306	-64.0698	-66.5423	-63.5495
	-64.2	-63.5438													-67.2892	-63.7158	-67.3358	-64.0658	-66.5404	-63.5514
	-64.2	-63.5906													-67.2857	-63.7136	-67.3416	-64.0643	-66.5379	-63.5533
	-64.2562	-63.5													-67.2826	-63.712	-67.3471	-64.0651	-66.5351	-63.5556
	-64.15	-63.55													-67.2793	-63.7109	-67.3513	-64.0673	-66.5318	-63.5588
	-64.1344	-63.6													-67.2758	-63.7107	-67.3533	-64.0694	-66.5278	-63.5633
	-64.1969	-63.4969													-67.2721	-63.7116	-67.3531	-64.0701	-66.5224	-63.5692
	-64.1531	-63.4625													-67.2687	-63.7139	-67.3507	-64.0686	-66.5154	-63.5759
	-64.1375	-63.4937													-67.2658	-63.7177	-67.3468	-64.0649	-66.5069	-63.5827
	-64.1656	-63.5156													-67.2635	-63.7228	-67.342	-64.0597	-66.4973	-63.589
	-64.1687	-63.4281													-67.2612	-63.7286	-67.3368	-64.0541	-66.4874	-63.5942
	-64.0563	-63.4													-67.2587	-63.7342	-67.3315	-64.0492	-66.4782	-63.5981
	-64.1312	-63.3781													-67.2556	-63.7383	-67.3262	-64.0457	-66.4709	-63.6005
	-64.1562	-63.3031													-67.2522	-63.7397	-67.3206	-64.0437	-66.4661	-63.6011
	-64.0281	-63.275													-67.2489	-63.7382	-67.3147	-64.0427	-66.4646	-63.5992
	-64.1312	-63.2938													-67.2469	-63.7341	-67.3084	-64.0417	-66.4664	-63.5943
	-64.175	-63.2062													-67.2471	-63.7288	-67.302	-64.0397	-66.4712	-63.5861
	-64.0875	-63.2156													-67.2502	-63.7241	-67.2959	-64.0361	-66.4785	-63.575
	-64.0719	-63.2562													-67.2564	-63.722	-67.2903	-64.0313	-66.4874	-63.562
	-64.0719	-63.1312													-67.2654	-63.7238	-67.2857	-64.0262	-66.4968	-63.5486
	-64	-63.1437													-67.2763	-63.73	-67.2825	-64.0222	-66.5061	-63.5365
	-64.0969	-63.2													-67.2881	-63.7403	-67.2807	-64.0206	-66.5146	-63.5265
	-64.1656	-63.15													-67.2993	-63.7533	-67.2805	-64.0221	-66.5217	-63.519
	-64.0187	-63.15													-67.3087	-63.767	-67.2821	-64.0266	-66.5272	-63.5134
	-64.0406	-63.0719													-67.3152	-63.779	-67.2853	-64.0333	-66.5308	-63.5086
	-64.0781	-62.9688													-67.3181	-63.7872	-67.29	-64.0412	-66.5323	-63.504
	-64.0875	-62.9719													-67.3172	-63.7907	-67.2963	-64.0489	-66.5315	-63.4993
	-63.9625	-63.0219													-67.3132	-63.7895	-67.3038	-64.0554	-66.5285	-63.4949
	-64.0094	-63													-67.3069	-63.785	-67.3122	-64.0603	-66.5238	-63.4917
	-63.9906	-62.9562													-67.2999	-63.7791	-67.3208	-64.0642	-66.518	-63.4906
	-63.925	-62.9813													-67.2934	-63.774	-67.3284	-64.0683	-66.5123	-63.4921
	-63.975	-62.9469													-67.2887	-63.7714	-67.3343	-64.0742	-66.5078	-63.4963
	-64.0625	-62.8687													-67.2866	-63.7721	-67.3374	-64.0832	-66.5052	-63.5026
	-63.9437	-62.9094													-67.2872	-63.7761	-67.3376	-64.0957	-66.5045	-63.5103
	-63.9281	-62.9688													-67.2906	-63.7832	-67.3353	-64.1111	-66.5054	-63.5183
	-63.9906	-62.8656													-67.2962	-63.7926	-67.3314	-64.1277	-66.5067	-63.5256
	-63.9	-62.9													-67.3034	-63.8035	-67.3273	-64.1432	-66.5074	-63.5313
	-63.9062	-62.9312													-67.3116	-63.815	-67.3241	-64.1554	-66.5066	-63.5343
	-63.9531	-62.775													-67.32	-63.8261	-67.3227	-64.1629	-66.5038	-63.5341
	-63.8937	-62.7562													-67.3277	-63.8358	-67.3235	-64.1651	-66.499	-63.5302
	-63.8187	-62.75													-67.3341	-63.8429	-67.3259	-64.1626	-66.4926	-63.5231
	-63.8781	-62.6656													-67.3386	-63.8465	-67.3293	-64.1568	-66.4854	-63.5136
	-63.8781	-62.6688													-67.3408	-63.846	-67.3325	-64.1494	-66.4782	-63.503
	-63.875	-62.7437													-67.3407	-63.8414	-67.3344	-64.1421	-66.4716	-63.4926
	-63.9	-62.6719													-67.3387	-63.8331	-67.3343	-64.1365	-66.4663	-63.4839
	-63.8469	-62.6063													-67.3353	-63.822	-67.332	-64.1335	-66.4622	-63.4779
	-63.7531	-62.6562													-67.3311	-63.8096	-67.3279	-64.1336	-66.4595	-63.4751
	-63.8438	-62.5594													-67.3268	-63.7977	-67.3226	-64.1368	-66.458	-63.4756
	-63.9156	-62.5344													-67.3227	-63.7879	-67.3169	-64.1423	-66.4577	-63.4788
	-63.7781	-62.6187													-67.3192	-63.7818	-67.3115	-64.1493	-66.4587	-63.4837
	-63.75	-62.6219													-67.3161	-63.7803	-67.3067	-64.1562	-66.4613	-63.4888
	-63.7406	-62.525													-67.3135	-63.7838	-67.3031	-64.1617	-66.4655	-63.4926
	-63.7	-62.5812													-67.3112	-63.7913	-67.3008	-64.1644	-66.4712	-63.4943
	-63.8	-62.5875													-67.309	-63.8018	-67.3001	-64.1635	-66.4783	-63.4938
	-63.8312	-62.5125													-67.3068	-63.8136	-67.3011	-64.1588	-66.4864	-63.4918
	-63.7156	-62.4844													-67.3047	-63.825	-67.3036	-64.1506	-66.4951	-63.4897
	-63.6812	-62.4875													-67.3028	-63.8347	-67.3071	-64.1398	-66.5041	-63.489
	-63.7031	-62.425													-67.3011	-63.8416	-67.3108	-64.1279	-66.5129	-63.4904
	-63.6594	-62.4406													-67.2996	-63.8453	-67.3139	-64.1163	-66.521	-63.494
	-63.6719	-62.4688													-67.2983	-63.8455	-67.3157	-64.1065	-66.5276	-63.4993
	-63.6688	-62.3969													-67.297	-63.8427	-67.3161	-64.0994	-66.5322	-63.5051
	-63.6187	-62.3937													-67.2955	-63.8375	-67.3149	-64.0954	-66.5341	-63.5107
	-63.5938	-62.3719													-67.294	-63.8307	-67.3122	-64.0945	-66.5332	-63.5155
	-63.6875	-62.2719													-67.2929	-63.8231	-67.3082	-64.0963	-66.5298	-63.5195
	-63.6531	-62.2062													-67.293	-63.8156	-67.3032	-64.1006	-66.5246	-63.523
	-63.4813	-62.2875													-67.2947	-63.8089	-67.2975	-64.1067	-66.5183	-63.5262
	-63.5062	-62.2656													-67.2986	-63.8041	-67.2914	-64.1139	-66.5117	-63.5292
	-63.6187	-62.1844													-67.3045	-63.8019	-67.2852	-64.1213	-66.5053	-63.532
	-63.55	-62.3													-67.3122	-63.8027	-67.2791	-64.1276	-66.4996	-63.534
	-63.5719	-62.3344													-67.3211	-63.8069	-67.2733	-64.1316	-66.4946	-63.5349
	-63.55	-62.2188													-67.3307	-63.814	-67.2681	-64.1325	-66.4903	-63.5339
	-63.4719	-62.275													-67.3403	-63.8229	-67.2642	-64.1301	-66.4864	-63.5309
	-63.5656	-62.2906													-67.3496	-63.8323	-67.2621	-64.1251	-66.4826	-63.5263
	-63.5594	-62.15													-67.3581	-63.8407	-67.2624	-64.1189	-66.4782	-63.5208
	-63.4375	-62.2													-67.3655	-63.8469	-67.2652	-64.113	-66.4731	-63.5155
	-63.475	-62.2													-67.3713	-63.8502	-67.2707	-64.1086	-66.4674	-63.5115
	-63.5406	-62.15													-67.3753	-63.8509	-67.2782	-64.1065	-66.4616	-63.5089
	-63.4344	-62.1781													-67.377	-63.8501	-67.2869	-64.1062	-66.4567	-63.5075
	-63.4469	-62.225													-67.3763	-63.8492	-67.2958	-64.1072	-66.4537	-63.5066
	-63.5	-62.1187													-67.373	-63.8498	-67.304	-64.1085	-66.4533	-63.5056
	-63.5094	-62.0906													-67.3674	-63.8534	-67.3108	-64.1095	-66.4556	-63.5044
	-63.4281	-62.0875													-67.3602	-63.8605	-67.3158	-64.11	-66.46	-63.5035
	-63.5	-62.0469													-67.3522	-63.8713	-67.3193	-64.1102	-66.4652	-63.5041
	-63.5719	-62.05													-67.3443	-63.8851	-67.3216	-64.1108	-66.4699	-63.507
	-63.4625	-62.1													-67.3375	-63.9009	-67.3236	-64.1123	-66.4727	-63.5124
	-63.425	-62.0719													-67.3323	-63.9174	-67.3259	-64.1153	-66.4733	-63.5196
	-63.4531	-61.9281													-67.3292	-63.9333	-67.3288	-64.1199	-66.472	-63.5266
	-63.4	-61.95													-67.3278	-63.9474	-67.3322	-64.126	-66.4697	-63.5315
	-63.425	-61.95													-67.3275	-63.9586	-67.3355	-64.1334	-66.4673	-63.5325
	-63.3594	-61.8844													-67.3272	-63.9659	-67.3382	-64.1415	-66.4658	-63.5288
	-63.3375	-61.9375													-67.3261	-63.9687	-67.3398	-64.1493	-66.4654	-63.5208
	-63.4188	-61.9531													-67.3235	-63.9672	-67.3401	-64.1562	-66.4658	-63.5102
	-63.3875	-61.8719													-67.3191	-63.9618	-67.3394	-64.1611	-66.4665	-63.4989
	-63.3781	-61.8937													-67.3133	-63.9536	-67.3382	-64.1633	-66.467	-63.4894
	-63.4	-61.85													-67.3068	-63.9435	-67.3373	-64.1622	-66.4665	-63.483
	-63.375	-61.7531													-67.3006	-63.9327	-67.3373	-64.1576	-66.4645	-63.4806
	-63.2781	-61.7969													-67.2955	-63.922	-67.3382	-64.1501	-66.4606	-63.482
	-63.2719	-61.8375													-67.2924	-63.9123	-67.3397	-64.1407	-66.4546	-63.4865
	-63.3781	-61.7219													-67.2915	-63.9042	-67.341	-64.1312	-66.4466	-63.4934
	-63.3	-61.6781													-67.2927	-63.8976	-67.3414	-64.123	-66.4374	-63.502
	-63.3156	-61.7156													-67.2955	-63.8919	-67.3403	-64.1173	-66.428	-63.5117
	-63.4437	-61.6844													-67.2989	-63.8858	-67.3377	-64.1142	-66.42	-63.5223
	-63.4	-61.6812													-67.3022	-63.8782	-67.3339	-64.1132	-66.4145	-63.5333
	-63.25	-61.725													-67.3045	-63.8683	-67.3297	-64.113	-66.4123	-63.5442
	-63.35	-61.7281													-67.3056	-63.8568	-67.3257	-64.1124	-66.4135	-63.5545
	-63.3844	-61.6312													-67.3057	-63.8449	-67.3224	-64.1103	-66.4175	-63.5637
	-63.2	-61.65													-67.3052	-63.8349	-67.3203	-64.1065	-66.4232	-63.5712
	-63.3469	-61.6219													-67.305	-63.8285	-67.3191	-64.1011	-66.4294	-63.5766
	-63.35	-61.4625													-67.3057	-63.8266	-67.3185	-64.0949	-66.4348	-63.5794
	-63.175	-61.4781													-67.3078	-63.8289	-67.3183	-64.0888	-66.4389	-63.5792
	-63.25	-61.5062													-67.3112	-63.8342	-67.3181	-64.0835	-66.4416	-63.5761
	-63.2938	-61.4406													-67.3154	-63.8408	-67.3176	-64.0796	-66.4433	-63.5702
	-63.1469	-61.45													-67.3199	-63.8473	-67.3167	-64.0776	-66.4447	-63.5621
	-63.1781	-61.4875													-67.324	-63.853	-67.3152	-64.078	-66.4466	-63.5527
	-63.2719	-61.4188													-67.3275	-63.8579	-67.3131	-64.0807	-66.4494	-63.543
	-63.2	-61.3906													-67.3303	-63.8624	-67.3107	-64.0854	-66.4531	-63.5337
	-63.1375	-61.425													-67.3327	-63.8671	-67.3083	-64.0914	-66.4573	-63.5255
	-63.2812	-61.3656													-67.3351	-63.8718	-67.3062	-64.0974	-66.4613	-63.5189
	-63.3031	-61.3125													-67.338	-63.8762	-67.3049	-64.1024	-66.4644	-63.5143
	-63.1688	-61.3937													-67.3416	-63.8791	-67.3047	-64.1056	-66.466	-63.5121
	-63.2313	-61.3906													-67.3462	-63.8791	-67.3056	-64.1069	-66.4659	-63.5124
	-63.2469	-61.3344													-67.3515	-63.8751	-67.3077	-64.1071	-66.4641	-63.5156
	-63.0562	-61.3438													-67.3572	-63.8668	-67.3106	-64.1071	-66.4608	-63.5213
	-63.2219	-61.325													-67.3625	-63.8546	-67.3142	-64.1083	-66.4564	-63.529
	-63.2687	-61.2969													-67.3668	-63.8399	-67.3183	-64.1113	-66.451	-63.5375
	-63.0687	-61.3375													-67.3697	-63.8246	-67.3224	-64.116	-66.4448	-63.5453
	-63.1437	-61.3219													-67.3714	-63.8106	-67.3264	-64.1217	-66.4377	-63.5508
	-63.2125	-61.2125													-67.3726	-63.7993	-67.33	-64.1268	-66.4298	-63.5527
	-63.0469	-61.2313													-67.374	-63.7918	-67.3329	-64.13	-66.4213	-63.5502
	-63.0312	-61.2719													-67.3762	-63.7881	-67.335	-64.1301	-66.4126	-63.5436
	-63.1125	-61.1656													-67.379	-63.7881	-67.3362	-64.1269	-66.4042	-63.534
	-63.0219	-61.1937													-67.3814	-63.7911	-67.3363	-64.1209	-66.3967	-63.5231
	-63.0438	-61.1969													-67.3822	-63.7966	-67.3354	-64.1134	-66.3907	-63.5128
	-63.1812	-61.0938													-67.3806	-63.804	-67.3337	-64.1059	-66.3864	-63.5045
	-63.0969	-61.0656													-67.3759	-63.8124	-67.3317	-64.0999	-66.3836	-63.4989
	-63	-61.0938													-67.3686	-63.8209	-67.3301	-64.0965	-66.382	-63.4955
	-63.1	-61.0531													-67.3595	-63.8286	-67.3293	-64.0964	-66.3811	-63.4939
	-63.05	-60.9281													-67.3496	-63.8346	-67.3296	-64.0995	-66.3807	-63.4934
	-62.9625	-60.9844													-67.3397	-63.8387	-67.331	-64.1053	-66.3807	-63.4942
	-63.0594	-60.9531													-67.3302	-63.8409	-67.333	-64.1129	-66.3815	-63.4968
	-63.0375	-60.925													-67.3214	-63.842	-67.3348	-64.1211	-66.3838	-63.5021
	-62.8375	-60.95													-67.3135	-63.8426	-67.3359	-64.1287	-66.3881	-63.5104
	-62.9781	-60.9125													-67.3068	-63.8434	-67.3358	-64.1345	-66.3944	-63.5213
	-63.0219	-60.8062													-67.3016	-63.8446	-67.334	-64.1378	-66.4023	-63.5336
	-62.8563	-60.925													-67.298	-63.8459	-67.3307	-64.1383	-66.411	-63.5457
	-62.9375	-60.9406													-67.2959	-63.8467	-67.3257	-64.1366	-66.4194	-63.5559
	-62.9844	-60.8469													-67.2951	-63.8466	-67.3196	-64.1336	-66.4268	-63.5632
	-62.8187	-60.925													-67.2951	-63.8451	-67.313	-64.1304	-66.4324	-63.5672
	-62.9031	-60.9344													-67.2957	-63.8425	-67.3068	-64.1281	-66.436	-63.568
	-63.0031	-60.8656													-67.297	-63.8395	-67.3019	-64.1272	-66.4378	-63.5664
	-62.85	-60.8937													-67.2992	-63.8373	-67.2989	-64.1277	-66.4378	-63.5632
	-62.8844	-60.8969													-67.3025	-63.8368	-67.298	-64.1293	-66.4364	-63.5597
	-62.9156	-60.7969													-67.3066	-63.8384	-67.2989	-64.1312	-66.4339	-63.5566
	-62.7875	-60.75													-67.311	-63.8417	-67.3009	-64.133	-66.4304	-63.5547
	-62.7656	-60.75													-67.315	-63.8456	-67.3036	-64.1344	-66.4263	-63.5544
	-62.8406	-60.6969													-67.318	-63.8488	-67.3066	-64.1357	-66.4217	-63.5557
	-62.7625	-60.65													-67.3195	-63.8502	-67.3099	-64.1375	-66.4164	-63.5586
	-62.7094	-60.7													-67.3196	-63.8495	-67.3136	-64.1409	-66.4106	-63.5631
	-62.8563	-60.6906													-67.3186	-63.8472	-67.3179	-64.1463	-66.4042	-63.569
	-62.8	-60.6094													-67.3167	-63.8443	-67.3226	-64.154	-66.3977	-63.5762
	-62.75	-60.6125													-67.3142	-63.842	-67.3278	-64.1633	-66.3918	-63.5846
	-62.825	-60.6094													-67.3109	-63.8414	-67.3331	-64.1732	-66.3872	-63.5937
	-62.7969	-60.4937													-67.3069	-63.8431	-67.3385	-64.1821	-66.3848	-63.6031
	-62.7156	-60.5719													-67.3023	-63.8472	-67.3438	-64.1888	-66.3848	-63.612
	-62.8469	-60.6125													-67.2975	-63.8536	-67.3487	-64.1925	-66.3874	-63.6198
	-62.775	-60.4937													-67.293	-63.8617	-67.3529	-64.1931	-66.3923	-63.6255
	-62.6562	-60.4969													-67.2893	-63.8708	-67.356	-64.1909	-66.3989	-63.6284
	-62.725	-60.575													-67.2871	-63.8796	-67.3576	-64.1868	-66.4068	-63.6284
	-62.7875	-60.5													-67.2868	-63.8871	-67.3576	-64.1813	-66.4154	-63.6255
	-62.7188	-60.5156													-67.2886	-63.8922	-67.356	-64.175	-66.4241	-63.6205
	-62.7656	-60.5562													-67.2923	-63.8942	-67.3533	-64.1684	-66.4325	-63.6142
	-62.7625	-60.475													-67.2973	-63.8931	-67.3498	-64.1613	-66.44	-63.6076
	-62.6969	-60.4375													-67.3027	-63.8895	-67.3459	-64.1537	-66.4463	-63.6015
	-62.7	-60.4375													-67.3078	-63.8847	-67.3421	-64.1458	-66.4509	-63.5965
	-62.6875	-60.4375													-67.3121	-63.8799	-67.3386	-64.1377	-66.4534	-63.593
	-62.6688	-60.4437													-67.3153	-63.8764	-67.3359	-64.13	-66.4536	-63.5916
	-62.6406	-60.45													-67.3177	-63.8747	-67.3342	-64.1235	-66.4515	-63.5925
	-62.6312	-60.4281													-67.3199	-63.8748	-67.334	-64.1187	-66.4471	-63.5958
	-62.6312	-60.3687													-67.3224	-63.8762	-67.3353	-64.1159	-66.4413	-63.6011
	-62.5969	-60.4375													-67.3255	-63.8778	-67.3379	-64.1152	-66.4351	-63.6073
	-62.6281	-60.4375													-67.3296	-63.8787	-67.3409	-64.1165	-66.4297	-63.613
	-62.5844	-60.2125													-67.3344	-63.8786	-67.3433	-64.12	-66.4263	-63.6171
	-62.5781	-60.25													-67.3398	-63.8776	-67.3441	-64.1256	-66.4256	-63.6188
	-62.5875	-60.2844													-67.3453	-63.8763	-67.3426	-64.1332	-66.4276	-63.6182
	-62.5312	-60.1844													-67.3506	-63.8759	-67.3387	-64.1425	-66.4323	-63.6162
	-62.525	-60.1844													-67.3553	-63.8771	-67.3332	-64.1526	-66.4387	-63.6135
	-62.5625	-60.2406													-67.3592	-63.8801	-67.327	-64.1624	-66.4458	-63.6107
	-62.55	-60.2094													-67.3623	-63.8844	-67.3214	-64.1706	-66.4525	-63.6082
	-62.5375	-60.1906													-67.3647	-63.8888	-67.3176	-64.1762	-66.4577	-63.6058
	-62.5656	-60.1781													-67.3667	-63.892	-67.3164	-64.1786	-66.4608	-63.6029
	-62.55	-60.1562													-67.3687	-63.8932	-67.3184	-64.1775	-66.4615	-63.5993
	-62.5187	-60.1063													-67.3708	-63.8921	-67.3238	-64.1733	-66.4604	-63.595
	-62.5312	-60.175													-67.373	-63.8895	-67.3321	-64.1666	-66.4584	-63.5904
	-62.5406	-60.1875													-67.3752	-63.8868	-67.3422	-64.1583	-66.4562	-63.5864
	-62.4813	-60.1125													-67.377	-63.8855	-67.3529	-64.1495	-66.4547	-63.5839
	-62.4969	-60.15													-67.3783	-63.8869	-67.3627	-64.1414	-66.4541	-63.5837
	-62.5187	-60.1344													-67.3791	-63.8919	-67.3702	-64.1352	-66.4544	-63.5857
	-62.4625	-60.05													-67.3794	-63.9003	-67.3743	-64.1321	-66.4553	-63.5894
	-62.3719	-60.1													-67.3794	-63.9115	-67.3746	-64.1329	-66.4563	-63.5933
	-62.4375	-60.0812													-67.3792	-63.924	-67.3712	-64.1377	-66.4569	-63.5959
	-62.4125	-59.95													-67.3786	-63.9362	-67.3645	-64.146	-66.4568	-63.5958
	-62.325	-59.9906													-67.3774	-63.9463	-67.3557	-64.1562	-66.4556	-63.5923
	-62.4156	-60.025													-67.3752	-63.9528	-67.3463	-64.1664	-66.4532	-63.586
	-62.3406	-59.9469													-67.3718	-63.955	-67.3375	-64.1749	-66.4496	-63.578
	-62.2844	-59.9937													-67.3676	-63.9526	-67.3305	-64.1802	-66.445	-63.5697
	-62.3312	-60.0156													-67.3627	-63.9461	-67.326	-64.182	-66.4398	-63.5627
	-62.3812	-59.8375													-67.3578	-63.9361	-67.324	-64.1805	-66.4347	-63.5576
	-62.3125	-59.8406													-67.3532	-63.9239	-67.3242	-64.1764	-66.4301	-63.5543
	-62.325	-59.9125													-67.3492	-63.9104	-67.3257	-64.1701	-66.4268	-63.5521
	-62.4188	-59.8875													-67.3461	-63.8969	-67.3281	-64.1622	-66.425	-63.5501
	-62.3312	-59.8375													-67.3438	-63.8839	-67.331	-64.1531	-66.4253	-63.5476
	-62.2938	-59.8687													-67.3422	-63.8721	-67.3343	-64.1434	-66.4275	-63.5446
	-62.3875	-59.8094													-67.3407	-63.8618	-67.3382	-64.1344	-66.4315	-63.5419
	-62.375	-59.75													-67.3391	-63.8534	-67.3428	-64.1274	-66.4371	-63.5407
	-62.2437	-59.8625													-67.337	-63.8472	-67.3482	-64.1238	-66.4436	-63.5419
	-62.2969	-59.925													-67.3341	-63.8435	-67.3541	-64.1239	-66.4501	-63.5459
	-62.3375	-59.7812													-67.3305	-63.8426	-67.3598	-64.1273	-66.4558	-63.5523
	-62.15	-59.7969													-67.3262	-63.8445	-67.3648	-64.1324	-66.4598	-63.5599
	-62.1875	-59.8156													-67.3218	-63.8487	-67.3686	-64.1373	-66.4614	-63.5674
	-62.3312	-59.7469													-67.3176	-63.8545	-67.3708	-64.1403	-66.4603	-63.5734
	-62.2	-59.8094													-67.3145	-63.861	-67.3713	-64.1408	-66.4569	-63.5774
	-62.2	-59.7938													-67.3131	-63.8672	-67.3702	-64.1391	-66.4522	-63.5792
	-62.2844	-59.6531													-67.3139	-63.8719	-67.3675	-64.1363	-66.4475	-63.5792
	-62.2562	-59.6531													-67.3173	-63.8742	-67.3636	-64.1336	-66.4439	-63.5779
	-62.1969	-59.775													-67.323	-63.8735	-67.3588	-64.1321	-66.4423	-63.5757
	-62.15	-59.6875													-67.3301	-63.87	-67.3537	-64.1327	-66.4429	-63.5734
	-62.225	-59.6													-67.3376	-63.8646	-67.349	-64.1359	-66.445	-63.5712
	-62.2094	-59.6156													-67.3442	-63.8586	-67.3455	-64.142	-66.4478	-63.5698
	-62.1688	-59.6187													-67.3489	-63.8538	-67.3436	-64.1509	-66.45	-63.5694
	-62.1531	-59.575													-67.3516	-63.8515	-67.3437	-64.1623	-66.4505	-63.57
	-62.15	-59.5594													-67.3525	-63.8523	-67.3453	-64.175	-66.4487	-63.571
	-62.1844	-59.5438													-67.3524	-63.8562	-67.3481	-64.1876	-66.4446	-63.5719
	-62.15	-59.4219													-67.3526	-63.8625	-67.3511	-64.1982	-66.4387	-63.5717
	-62.0562	-59.5594													-67.3538	-63.8703	-67.3535	-64.2054	-66.4319	-63.5698
	-62.175	-59.55													-67.3566	-63.8785	-67.3547	-64.2083	-66.4252	-63.5659
	-62.2125	-59.4													-67.361	-63.8864	-67.3545	-64.2072	-66.4196	-63.5604
	-62.1156	-59.4656													-67.366	-63.8931	-67.3526	-64.2027	-66.4156	-63.5541
	-62.1469	-59.5281													-67.3705	-63.8978	-67.3493	-64.196	-66.4136	-63.5482
	-62.1969	-59.4625													-67.3733	-63.8999	-67.3449	-64.188	-66.4134	-63.5438
	-62.1156	-59.4156													-67.3737	-63.899	-67.3399	-64.1795	-66.4148	-63.5414
	-62.0656	-59.475													-67.3714	-63.8952	-67.3347	-64.1707	-66.4173	-63.5412
	-62.0687	-59.4594													-67.3669	-63.8895	-67.33	-64.1619	-66.4204	-63.5425
	-62.0969	-59.4781													-67.361	-63.8829	-67.3261	-64.1535	-66.4233	-63.5444
	-62.1219	-59.4937													-67.3549	-63.8771	-67.3236	-64.1458	-66.4256	-63.5459
	-62.1063	-59.4062													-67.3491	-63.8733	-67.3226	-64.1397	-66.4269	-63.5467
	-62.025	-59.4594													-67.3445	-63.8724	-67.3231	-64.1361	-66.4272	-63.5468
	-61.9906	-59.4656													-67.3412	-63.8745	-67.3248	-64.136	-66.4265	-63.547
	-62.0969	-59.4062													-67.3393	-63.8789	-67.3272	-64.1396	-66.4253	-63.5481
	-62.1469	-59.3625													-67.3385	-63.8845	-67.3296	-64.1461	-66.4237	-63.5513
	-62.0438	-59.4312													-67.3385	-63.8898	-67.3315	-64.1537	-66.4219	-63.5573
	-62.0531	-59.3563													-67.339	-63.8936	-67.3325	-64.1601	-66.4199	-63.5668
	-62.0562	-59.2156													-67.3395	-63.8951	-67.3328	-64.1628	-66.4177	-63.5798
	-62.0344	-59.2938													-67.3398	-63.894	-67.3327	-64.1606	-66.415	-63.5953
	-62.0438	-59.3469													-67.3399	-63.8907	-67.3329	-64.1537	-66.4117	-63.6117
	-61.9937	-59.1875													-67.3401	-63.886	-67.334	-64.1436	-66.4075	-63.6266
	-61.8844	-59.1688													-67.3407	-63.8808	-67.3367	-64.1325	-66.4025	-63.6381
	-61.9625	-59.2906													-67.342	-63.8757	-67.3408	-64.1225	-66.3966	-63.6445
	-62.0438	-59.225													-67.3442	-63.8712	-67.3462	-64.1153	-66.3905	-63.6459
	-61.9125	-59.15													-67.3471	-63.8675	-67.3524	-64.1114	-66.3846	-63.6434
	-61.9	-59.1875													-67.3503	-63.8648	-67.3587	-64.1105	-66.3798	-63.6391
	-61.9188	-59.1812													-67.3533	-63.8634	-67.3643	-64.1121	-66.3767	-63.6352
	-61.9688	-59.1875													-67.3555	-63.864	-67.3686	-64.1154	-66.3757	-63.6331
	-61.9031	-59.1656													-67.3567	-63.8669	-67.371	-64.12	-66.3768	-63.633
	-61.9375	-59.1875													-67.3568	-63.8725	-67.3713	-64.1255	-66.3794	-63.6344
	-61.9156	-59.1187													-67.3564	-63.8803	-67.3695	-64.1316	-66.3829	-63.636
	-61.8906	-59.1125													-67.3559	-63.8895	-67.3662	-64.1377	-66.3862	-63.6368
	-61.9156	-59.1125													-67.3562	-63.8986	-67.3621	-64.143	-66.3884	-63.6362
	-61.9594	-59.1													-67.3581	-63.906	-67.3582	-64.1467	-66.3888	-63.6343
	-61.8563	-59.1063													-67.362	-63.9102	-67.3554	-64.1483	-66.387	-63.6316
	-61.8563	-59.0812													-67.3681	-63.9106	-67.3545	-64.1477	-66.3829	-63.6287
	-61.9031	-59.0438													-67.376	-63.9071	-67.3561	-64.1457	-66.3768	-63.6258
	-61.8062	-59.0938													-67.3851	-63.9007	-67.36	-64.1435	-66.3692	-63.6225
	-61.8625	-58.9781													-67.3941	-63.8924	-67.3656	-64.1421	-66.3608	-63.6185
	-61.8687	-58.9656													-67.4019	-63.884	-67.3718	-64.1423	-66.3528	-63.6135
	-61.7594	-59.0406													-67.4074	-63.8768	-67.3771	-64.1439	-66.3461	-63.6072
	-61.775	-58.925													-67.4097	-63.872	-67.3803	-64.1462	-66.3419	-63.6002
	-61.8375	-58.8687													-67.4087	-63.8705	-67.3808	-64.1482	-66.3406	-63.593
	-61.7719	-58.9406													-67.4048	-63.8722	-67.3785	-64.1487	-66.3424	-63.5866
	-61.8375	-58.9094													-67.3988	-63.8762	-67.3743	-64.1472	-66.3469	-63.5817
	-61.875	-58.8594													-67.3922	-63.881	-67.3693	-64.1439	-66.3534	-63.5789
	-61.8594	-58.8906													-67.386	-63.8849	-67.3649	-64.1391	-66.3609	-63.5788
	-61.7625	-58.8312													-67.3811	-63.8864	-67.3618	-64.1337	-66.3684	-63.5815
	-61.8	-58.7812													-67.3775	-63.8848	-67.3604	-64.1285	-66.3752	-63.5865
	-61.8187	-58.8594													-67.3748	-63.8802	-67.3604	-64.1244	-66.3808	-63.5931
	-61.7656	-58.9062													-67.3721	-63.8731	-67.3613	-64.1218	-66.385	-63.6006
	-61.8	-58.8531													-67.3689	-63.8644	-67.3623	-64.1206	-66.3877	-63.6078
	-61.8281	-58.8312													-67.365	-63.8549	-67.3625	-64.1205	-66.3889	-63.6144
	-61.7031	-58.9125													-67.3607	-63.8455	-67.3615	-64.1212	-66.3884	-63.6202
	-61.7313	-58.8812													-67.3571	-63.8368	-67.3593	-64.122	-66.3862	-63.6256
	-61.6875	-58.8													-67.3552	-63.8291	-67.3563	-64.1227	-66.3822	-63.6314
	-61.6187	-58.8438													-67.3559	-63.8223	-67.3531	-64.123	-66.377	-63.6382
	-61.6812	-58.7625													-67.3595	-63.8159	-67.3504	-64.1232	-66.3714	-63.6465
	-61.7719	-58.6781													-67.3654	-63.8096	-67.3483	-64.1232	-66.3663	-63.6561
	-61.7219	-58.7719													-67.3724	-63.8034	-67.3467	-64.1232	-66.3628	-63.6665
	-61.7094	-58.7313													-67.3789	-63.798	-67.3452	-64.1229	-66.3615	-63.6768
	-61.6969	-58.6688													-67.3833	-63.7946	-67.3431	-64.122	-66.3627	-63.6866
	-61.6219	-58.7375													-67.3848	-63.7948	-67.3402	-64.1201	-66.366	-63.6955
	-61.6312	-58.6937													-67.3835	-63.7995	-67.3367	-64.1169	-66.3709	-63.7035
	-61.6781	-58.5312													-67.3803	-63.8088	-67.3333	-64.1127	-66.3765	-63.7106
	-61.6875	-58.6094													-67.3766	-63.8221	-67.331	-64.1082	-66.382	-63.7167
	-61.6406	-58.6594													-67.3738	-63.8375	-67.3308	-64.1047	-66.3868	-63.7211
	-61.65	-58.4969													-67.3726	-63.8534	-67.3331	-64.1035	-66.3904	-63.723
	-61.675	-58.475													-67.3731	-63.8677	-67.3376	-64.1059	-66.3929	-63.7217
	-61.6	-58.5531													-67.3746	-63.8791	-67.3436	-64.1123	-66.3947	-63.7167
	-61.6594	-58.5062													-67.3762	-63.8867	-67.3499	-64.1223	-66.3962	-63.708
	-61.6594	-58.5													-67.377	-63.8905	-67.3556	-64.1342	-66.3982	-63.6961
	-61.5344	-58.5406													-67.3764	-63.8909	-67.3602	-64.1457	-66.4009	-63.6813
	-61.625	-58.5094													-67.3745	-63.8888	-67.3634	-64.1542	-66.4043	-63.6642
	-61.6688	-58.4531													-67.3716	-63.8851	-67.3658	-64.1582	-66.4081	-63.6453
	-61.6	-58.4937													-67.3685	-63.8803	-67.3674	-64.1572	-66.4115	-63.6253
	-61.5719	-58.425													-67.3656	-63.8743	-67.3686	-64.1526	-66.4142	-63.6052
	-61.6125	-58.3156													-67.3633	-63.8667	-67.3693	-64.1465	-66.4158	-63.5863
	-61.4656	-58.475													-67.3616	-63.8571	-67.3694	-64.1414	-66.4164	-63.5703
	-61.5031	-58.45													-67.3601	-63.8454	-67.3689	-64.1391	-66.4166	-63.5589
	-61.5812	-58.3937													-67.3585	-63.8324	-67.3679	-64.1399	-66.4168	-63.5535
	-61.5687	-58.4688													-67.3566	-63.82	-67.3665	-64.1434	-66.4172	-63.5549
	-61.5312	-58.4125													-67.3547	-63.8102	-67.365	-64.1486	-66.4178	-63.5628
	-61.5438	-58.3438													-67.3528	-63.8055	-67.3634	-64.1544	-66.418	-63.5762
	-61.5438	-58.3875													-67.3514	-63.8075	-67.3615	-64.1607	-66.4173	-63.5933
	-61.4813	-58.4062													-67.3506	-63.8165	-67.3595	-64.1674	-66.4154	-63.6122
	-61.4937	-58.2219													-67.3503	-63.8315	-67.3573	-64.1748	-66.4124	-63.6311
	-61.5219	-58.225													-67.35	-63.8503	-67.3554	-64.1828	-66.4092	-63.6483
	-61.4625	-58.2562													-67.3492	-63.8702	-67.3543	-64.1906	-66.4067	-63.6627
	-61.5312	-58.225													-67.3476	-63.8883	-67.3546	-64.1973	-66.406	-63.6733
	-61.5812	-58.225													-67.345	-63.9022	-67.3567	-64.2015	-66.408	-63.6794
	-61.4875	-58.2875													-67.3415	-63.9102	-67.3606	-64.2023	-66.4126	-63.6805
	-61.5156	-58.2562													-67.3376	-63.9117	-67.3661	-64.1988	-66.4197	-63.6768
	-61.55	-58.3156													-67.3339	-63.907	-67.373	-64.1914	-66.4282	-63.6696
	-61.5031	-58.3375													-67.3309	-63.8974	-67.3809	-64.1809	-66.4372	-63.6608
	-61.5	-58.25													-67.3291	-63.8846	-67.3892	-64.1691	-66.4457	-63.6527
	-61.5438	-58.225													-67.3283	-63.8708	-67.3976	-64.1582	-66.4532	-63.6476
	-61.4312	-58.2625													-67.3286	-63.858	-67.4056	-64.1502	-66.4592	-63.6467
	-61.5187	-58.1969													-67.3297	-63.8475	-67.4127	-64.1468	-66.4636	-63.6501
	-61.5438	-58.175													-67.3314	-63.8399	-67.4185	-64.1484	-66.4658	-63.6571
	-61.5	-58.2062													-67.3333	-63.835	-67.4225	-64.1543	-66.4656	-63.6663
	-61.4312	-58.1875													-67.3349	-63.8322	-67.4246	-64.163	-66.4625	-63.6762
	-61.45	-58.175													-67.3359	-63.8304	-67.4245	-64.1723	-66.4565	-63.6856
	-61.4875	-58.1812													-67.3359	-63.8289	-67.4228	-64.1804	-66.4481	-63.6941
	-61.3937	-58.1125													-67.3349	-63.8271	-67.4199	-64.186	-66.4386	-63.7013
	-61.45	-58.1031													-67.3331	-63.8247	-67.4166	-64.1885	-66.4295	-63.7069
	-61.4562	-58.1031													-67.3307	-63.8221	-67.4136	-64.1882	-66.4224	-63.7106
	-61.4531	-58.1031													-67.3279	-63.8195	-67.4112	-64.1856	-66.4182	-63.7115
	-61.4688	-58.0781													-67.3246	-63.8176	-67.4093	-64.1812	-66.4171	-63.709
	-61.4031	-58.05													-67.3208	-63.8167	-67.4075	-64.1756	-66.4186	-63.7025
	-61.3187	-58.025													-67.317	-63.8174	-67.4057	-64.1692	-66.4218	-63.6921
	-61.3594	-58.0219													-67.3136	-63.8199	-67.4036	-64.1623	-66.4258	-63.679
	-61.4375	-58.0094													-67.3113	-63.8243	-67.4014	-64.1553	-66.4296	-63.6651
	-61.3531	-58.0062													-67.3108	-63.8303	-67.3992	-64.1488	-66.4322	-63.6529
	-61.3563	-57.9875													-67.312	-63.8374	-67.3971	-64.1431	-66.4329	-63.6444
	-61.3687	-57.975													-67.3146	-63.8448	-67.3953	-64.1386	-66.4312	-63.6411
	-61.2938	-58.0031													-67.3175	-63.8515	-67.3938	-64.1357	-66.4268	-63.6436
	-61.2969	-57.9906													-67.32	-63.8564	-67.3926	-64.1345	-66.4202	-63.651
	-61.35	-57.9906													-67.3215	-63.8586	-67.3922	-64.1352	-66.4122	-63.6619
	-61.3531	-57.9531													-67.3218	-63.8577	-67.3927	-64.138	-66.4038	-63.6748
	-61.3094	-57.9188													-67.3215	-63.8536	-67.3947	-64.1426	-66.3959	-63.6877
	-61.3563	-57.8625													-67.3212	-63.8468	-67.3982	-64.1485	-66.389	-63.6995
	-61.3531	-57.9344													-67.3217	-63.8379	-67.4031	-64.1548	-66.3829	-63.7092
	-61.2437	-57.9312													-67.3236	-63.8279	-67.4089	-64.1606	-66.3774	-63.7162
	-61.2812	-57.9031													-67.3269	-63.8179	-67.4147	-64.1649	-66.3721	-63.7204
	-61.2625	-57.9312													-67.331	-63.8088	-67.4197	-64.1671	-66.3672	-63.7218
	-61.2094	-57.9781													-67.3352	-63.8016	-67.4231	-64.1669	-66.3629	-63.7207
	-61.2875	-57.9344													-67.3384	-63.797	-67.4248	-64.1642	-66.3596	-63.7176
	-61.3	-57.875													-67.3399	-63.7949	-67.4246	-64.1595	-66.3576	-63.7132
	-61.2375	-57.9188													-67.3395	-63.7946	-67.4227	-64.1533	-66.3569	-63.7081
	-61.2625	-57.8594													-67.3376	-63.7951	-67.4191	-64.1465	-66.357	-63.7027
	-61.2844	-57.8125													-67.3353	-63.7957	-67.4138	-64.1396	-66.3575	-63.697
	-61.2344	-57.8563													-67.3336	-63.7959	-67.407	-64.1329	-66.3578	-63.691
	-61.2437	-57.7594													-67.3339	-63.7961	-67.3987	-64.1268	-66.358	-63.6841
	-61.2719	-57.6562													-67.3365	-63.7971	-67.3898	-64.1213	-66.3582	-63.6763
	-61.1781	-57.7219													-67.3414	-63.7994	-67.381	-64.1167	-66.3591	-63.6677
	-61.1937	-57.8													-67.3475	-63.803	-67.3735	-64.1132	-66.3614	-63.6594
	-61.225	-57.6281													-67.3538	-63.8074	-67.3682	-64.1108	-66.3657	-63.6524
	-61.2156	-57.6781													-67.3585	-63.8114	-67.3656	-64.1094	-66.372	-63.6481
	-61.1063	-57.7938													-67.3606	-63.814	-67.3657	-64.1089	-66.3802	-63.6469
	-61.1437	-57.7062													-67.3595	-63.8145	-67.3681	-64.1092	-66.3892	-63.6487
	-61.1406	-57.6312													-67.3551	-63.8129	-67.3719	-64.1101	-66.398	-63.6523
	-61.0438	-57.75													-67.3485	-63.8097	-67.3762	-64.1118	-66.4055	-63.656
	-61.1688	-57.7625													-67.3409	-63.8059	-67.3804	-64.1141	-66.4106	-63.6579
	-61.2188	-57.6094													-67.3335	-63.8022	-67.3842	-64.1168	-66.4128	-63.6563
	-61.0625	-57.6969													-67.3272	-63.799	-67.3874	-64.1193	-66.412	-63.6506
	-61.1	-57.7469													-67.3226	-63.7966	-67.3904	-64.1212	-66.4085	-63.6412
	-61.1562	-57.5812													-67.3197	-63.795	-67.3933	-64.1221	-66.4032	-63.6294
	-61.0656	-57.55													-67.3185	-63.7938	-67.3965	-64.122	-66.3972	-63.6174
	-61.0969	-57.65													-67.3192	-63.7928	-67.4002	-64.1213	-66.3915	-63.6073
	-61.1562	-57.575													-67.3218	-63.7916	-67.4044	-64.1204	-66.3874	-63.6007
	-61.0875	-57.575													-67.3265	-63.79	-67.4086	-64.1194	-66.3855	-63.5984
	-61.0906	-57.5562													-67.333	-63.7879	-67.4124	-64.1183	-66.3864	-63.6
	-61.1187	-57.575													-67.3406	-63.7854	-67.4152	-64.1167	-66.3901	-63.6044
	-61.0594	-57.55													-67.348	-63.7825	-67.4168	-64.1143	-66.3962	-63.61
	-61.0781	-57.5562													-67.3537	-63.7796	-67.4173	-64.1113	-66.4042	-63.6157
	-61.1437	-57.4625													-67.3564	-63.7771	-67.4167	-64.1081	-66.4133	-63.6207
	-61.1625	-57.4906													-67.3554	-63.7751	-67.4153	-64.1053	-66.4227	-63.625
	-61.0625	-57.55													-67.351	-63.7739	-67.4132	-64.1037	-66.4314	-63.6289
	-61.1	-57.4437													-67.344	-63.7733	-67.4105	-64.1035	-66.4384	-63.633
	-61.1219	-57.3906													-67.336	-63.7727	-67.407	-64.1047	-66.443	-63.6376
	-61.0469	-57.5438													-67.3285	-63.7713	-67.4026	-64.1063	-66.4449	-63.6427
	-61.0812	-57.5656													-67.3225	-63.7683	-67.3978	-64.1074	-66.444	-63.6478
	-61.1312	-57.3656													-67.3183	-63.7629	-67.3931	-64.1073	-66.4411	-63.6522
	-61.0344	-57.475													-67.3155	-63.7547	-67.3894	-64.1056	-66.437	-63.6553
	-61.05	-57.5562													-67.3134	-63.7442	-67.3877	-64.1025	-66.4325	-63.6568
	-61.0187	-57.4656													-67.3115	-63.7322	-67.3888	-64.0988	-66.4281	-63.6568
	-60.9531	-57.4094													-67.3095	-63.7202	-67.393	-64.0958	-66.4241	-63.6556
	-60.9844	-57.4													-67.3078	-63.7099	-67.4	-64.0941	-66.42	-63.6541
	-61.0031	-57.425													-67.307	-63.7031	-67.4089	-64.0942	-66.4157	-63.653
	-60.9906	-57.45													-67.3075	-63.701	-67.4183	-64.0957	-66.4108	-63.6531
	-60.9781	-57.3969													-67.3095	-63.7042	-67.4272	-64.0977	-66.4054	-63.6549
	-61.0562	-57.3219													-67.3124	-63.7118	-67.4344	-64.0992	-66.4001	-63.6583
	-61.0031	-57.4094													-67.3155	-63.722	-67.4396	-64.0996	-66.3956	-63.6629
	-60.9219	-57.5187													-67.318	-63.7326	-67.4426	-64.0986	-66.3926	-63.6676
	-61.0094	-57.4156													-67.3196	-63.7414	-67.4437	-64.0968	-66.3919	-63.6714
	-61.0187	-57.35													-67.3202	-63.7471	-67.4433	-64.0946	-66.3941	-63.6733
	-60.8812	-57.3781													-67.3203	-63.7493	-67.442	-64.0927	-66.399	-63.6729
	-60.925	-57.4062													-67.3205	-63.7485	-67.4404	-64.0913	-66.4061	-63.6704
	-60.9281	-57.4062													-67.3213	-63.7462	-67.4391	-64.0905	-66.4144	-63.6667
	-60.8344	-57.3812													-67.3228	-63.7435	-67.4387	-64.0899	-66.4227	-63.6634
	-60.8719	-57.2875													-67.3249	-63.7413	-67.4392	-64.0896	-66.4303	-63.6618
	-60.8469	-57.25													-67.3268	-63.7398	-67.4404	-64.0899	-66.437	-63.6628
	-60.825	-57.275													-67.3277	-63.7387	-67.4416	-64.0915	-66.4431	-63.6666
	-60.8969	-57.25													-67.3269	-63.7375	-67.4421	-64.0953	-66.449	-63.6722
	-60.9281	-57.0812													-67.324	-63.7363	-67.441	-64.1016	-66.4549	-63.6782
	-60.8531	-57.1469													-67.3189	-63.7354	-67.438	-64.1104	-66.4603	-63.6827
	-60.7969	-57.25													-67.3125	-63.736	-67.4332	-64.1207	-66.4649	-63.6844
	-60.8062	-57.175													-67.3055	-63.7393	-67.4268	-64.1314	-66.4682	-63.6829
	-60.75	-57.1719													-67.2991	-63.7459	-67.4198	-64.141	-66.47	-63.6792
	-60.7687	-57.1594													-67.2941	-63.7561	-67.413	-64.1485	-66.4708	-63.6749
	-60.8156	-57.1406													-67.291	-63.7692	-67.4072	-64.1534	-66.4713	-63.6717
	-60.8	-57.15													-67.29	-63.7838	-67.4029	-64.1553	-66.4721	-63.6707
	-60.7469	-57.15													-67.2908	-63.7985	-67.4002	-64.1542	-66.4738	-63.672
	-60.8187	-57.1063													-67.2933	-63.8119	-67.399	-64.1503	-66.4763	-63.6745
	-60.8531	-57.0469													-67.2968	-63.8232	-67.3988	-64.1439	-66.4793	-63.6766
	-60.7469	-57.0812													-67.3008	-63.8315	-67.399	-64.1354	-66.4818	-63.6772
	-60.7687	-57.1063													-67.3044	-63.8364	-67.3989	-64.1253	-66.483	-63.6756
	-60.7812	-57.05													-67.3067	-63.8378	-67.3983	-64.1141	-66.4821	-63.672
	-60.7062	-57.0938													-67.3071	-63.8356	-67.397	-64.1024	-66.4788	-63.6673
	-60.7313	-57.1156													-67.3053	-63.8302	-67.3951	-64.0903	-66.4734	-63.6629
	-60.7094	-57													-67.3017	-63.8224	-67.393	-64.0779	-66.4665	-63.6599
	-60.6312	-57.0375													-67.2975	-63.813	-67.3909	-64.065	-66.459	-63.6594
	-60.6469	-57.0219													-67.2937	-63.803	-67.3893	-64.0514	-66.4521	-63.6614
	-60.7406	-56.9594													-67.2915	-63.7934	-67.3882	-64.0371	-66.4466	-63.6659
	-60.6688	-57.0406													-67.2913	-63.7851	-67.3878	-64.0225	-66.4433	-63.6717
	-60.6437	-57.0125													-67.2931	-63.7785	-67.3883	-64.0083	-66.4428	-63.6777
	-60.6594	-56.9188													-67.2964	-63.7741	-67.3896	-63.9954	-66.4453	-63.6829
	-60.6094	-56.9375													-67.3006	-63.7717	-67.3916	-63.9851	-66.4506	-63.6867
	-60.625	-56.9688													-67.3047	-63.7709	-67.394	-63.9784	-66.458	-63.6893
	-60.6312	-56.9562													-67.308	-63.7709	-67.3965	-63.976	-66.4663	-63.6911
	-60.6125	-56.9406													-67.31	-63.7708	-67.3989	-63.9782	-66.4742	-63.6929
	-60.6281	-56.9937													-67.3104	-63.7699	-67.4011	-63.9843	-66.4804	-63.6947
	-60.6906	-56.9594													-67.3091	-63.768	-67.4034	-63.9935	-66.4843	-63.6963
	-60.675	-56.8656													-67.3065	-63.7655	-67.4062	-64.0047	-66.4859	-63.6968
	-60.5406	-56.85													-67.303	-63.7628	-67.4096	-64.0171	-66.4858	-63.6959
	-60.6063	-56.8563													-67.2992	-63.7605	-67.4137	-64.03	-66.4846	-63.6934
	-60.6312	-56.8187													-67.2956	-63.7586	-67.4184	-64.043	-66.4829	-63.6902
	-60.5625	-56.8812													-67.2928	-63.757	-67.4231	-64.0555	-66.4809	-63.6876
	-60.6312	-56.8844													-67.2912	-63.7554	-67.4274	-64.0666	-66.4784	-63.6865
	-60.65	-56.7469													-67.2908	-63.7535	-67.4307	-64.0753	-66.4755	-63.6877
	-60.5375	-56.8125													-67.2915	-63.7514	-67.4324	-64.0809	-66.4721	-63.6911
	-60.575	-56.85													-67.2931	-63.7495	-67.4323	-64.0832	-66.4683	-63.696
	-60.6156	-56.7719													-67.295	-63.7481	-67.4304	-64.0826	-66.4641	-63.7017
	-60.6	-56.7656													-67.2967	-63.7475	-67.4271	-64.0797	-66.4594	-63.7075
	-60.6219	-56.7812													-67.2977	-63.748	-67.423	-64.0754	-66.4538	-63.7128
	-60.6437	-56.7594													-67.298	-63.7492	-67.419	-64.0703	-66.4474	-63.7172
	-60.5438	-56.7188													-67.2978	-63.7507	-67.4157	-64.0649	-66.4404	-63.72
	-60.5125	-56.7188													-67.2973	-63.7521	-67.4134	-64.0596	-66.4333	-63.721
	-60.525	-56.6375													-67.297	-63.7527	-67.412	-64.055	-66.427	-63.7202
	-60.55	-56.5875													-67.2968	-63.7524	-67.4112	-64.0515	-66.4224	-63.7182
	-60.4688	-56.6094													-67.2967	-63.751	-67.4104	-64.0496	-66.4204	-63.716
	-60.4937	-56.5969													-67.2962	-63.7485	-67.4093	-64.0494	-66.4213	-63.7146
	-60.5062	-56.5438													-67.2948	-63.7449	-67.4076	-64.0509	-66.4251	-63.715
	-60.4219	-56.6063													-67.2922	-63.7404	-67.4055	-64.0538	-66.4311	-63.7173
	-60.5156	-56.625													-67.2883	-63.735	-67.4033	-64.0573	-66.4383	-63.721
	-60.6	-56.55													-67.2835	-63.7288	-67.4012	-64.0608	-66.4454	-63.7249
	-60.4437	-56.5969													-67.2787	-63.7221	-67.3997	-64.0634	-66.4511	-63.7277
	-60.4469	-56.5656													-67.2747	-63.7151	-67.3992	-64.0644	-66.4545	-63.7279
	-60.5187	-56.4688													-67.2722	-63.7081	-67.3997	-64.0634	-66.4552	-63.7247
	-60.45	-56.5406													-67.2717	-63.7011	-67.4011	-64.0599	-66.4538	-63.7179
	-60.4844	-56.5938													-67.2729	-63.6944	-67.4032	-64.0541	-66.4508	-63.708
	-60.475	-56.4937													-67.2755	-63.6883	-67.4056	-64.0464	-66.4474	-63.6957
	-60.4	-56.5219													-67.2786	-63.6831	-67.4081	-64.038	-66.4441	-63.6821
	-60.4375	-56.525													-67.2815	-63.6794	-67.4105	-64.03	-66.4415	-63.6684
	-60.5781	-56.45													-67.2833	-63.6772	-67.4129	-64.024	-66.4393	-63.6556
	-60.5687	-56.3563													-67.2837	-63.6765	-67.4156	-64.021	-66.437	-63.645
	-60.4719	-56.3906													-67.2824	-63.6767	-67.4187	-64.0217	-66.4338	-63.638
	-60.5062	-56.425													-67.2795	-63.677	-67.4224	-64.0258	-66.4293	-63.6356
	-60.5312	-56.3719													-67.2755	-63.6764	-67.4261	-64.0328	-66.423	-63.6385
	-60.45	-56.4219													-67.2711	-63.674	-67.4292	-64.0417	-66.4155	-63.6462
	-60.4594	-56.4594													-67.267	-63.6698	-67.4309	-64.0512	-66.4072	-63.6572
	-60.4813	-56.3406													-67.2638	-63.6641	-67.4306	-64.0603	-66.3992	-63.6691
	-60.4375	-56.3563													-67.2618	-63.6578	-67.4284	-64.0679	-66.3922	-63.6793
	-60.5	-56.35													-67.261	-63.6522	-67.4245	-64.0735	-66.387	-63.6857
	-60.5	-56.2406													-67.2612	-63.6483	-67.4201	-64.0767	-66.3836	-63.6877
	-60.3719	-56.2938													-67.2619	-63.647	-67.4161	-64.0779	-66.3821	-63.6862
	-60.4625	-56.3													-67.2624	-63.6484	-67.4134	-64.0779	-66.3824	-63.6831
	-60.5375	-56.2687													-67.2625	-63.6523	-67.4128	-64.0777	-66.3844	-63.6806
	-60.4125	-56.2969													-67.2619	-63.6576	-67.414	-64.0786	-66.3882	-63.6805
	-60.3875	-56.3312													-67.2608	-63.6632	-67.4166	-64.0814	-66.3936	-63.6837
	-60.45	-56.25													-67.2596	-63.6682	-67.4197	-64.0863	-66.4001	-63.6899
	-60.4656	-56.2594													-67.2587	-63.6721	-67.4221	-64.0927	-66.4068	-63.6981
	-60.3781	-56.3031													-67.2581	-63.6751	-67.4228	-64.0991	-66.4127	-63.7068
	-60.3812	-56.2469													-67.2577	-63.6783	-67.421	-64.1037	-66.4169	-63.7145
	-60.4375	-56.2188													-67.2571	-63.6827	-67.4166	-64.1047	-66.4191	-63.7196
	-60.3844	-56.2281													-67.256	-63.6894	-67.4101	-64.1004	-66.4195	-63.7209
	-60.35	-56.2													-67.254	-63.6985	-67.4023	-64.0906	-66.419	-63.7174
	-60.3625	-56.1063													-67.2512	-63.7096	-67.3946	-64.0757	-66.419	-63.7089
	-60.375	-56.1969													-67.248	-63.7212	-67.3884	-64.0572	-66.4206	-63.6961
	-60.4344	-56.2156													-67.245	-63.7319	-67.3846	-64.0376	-66.4246	-63.6808
	-60.3375	-56.1312													-67.2428	-63.7401	-67.3841	-64.0191	-66.4312	-63.6652
	-60.25	-56.1812													-67.2419	-63.7452	-67.387	-64.0036	-66.4401	-63.6514
	-60.4062	-56.1781													-67.2423	-63.7475	-67.3929	-63.9926	-66.4507	-63.6412
	-60.4281	-56.0938													-67.244	-63.7481	-67.4007	-63.9864	-66.4621	-63.6352
	-60.2844	-56.1156													-67.2467	-63.748	-67.409	-63.9846	-66.4736	-63.6334
	-60.3656	-56.15													-67.2502	-63.7481	-67.4164	-63.9865	-66.4848	-63.635
	-60.3469	-56.0281													-67.2542	-63.7487	-67.422	-63.9908	-66.4951	-63.6392
	-60.2062	-56													-67.2587	-63.7496	-67.4255	-63.9968	-66.5042	-63.6448
	-60.2531	-56.0875													-67.2637	-63.7506	-67.4271	-64.0035	-66.5117	-63.6512
	-60.3156	-56.0438													-67.2688	-63.752	-67.4275	-64.0103	-66.5171	-63.6574
	-60.2	-56.0281													-67.2738	-63.7542	-67.4273	-64.0166	-66.52	-63.6632
	-60.1937	-56.0687													-67.2781	-63.7577	-67.4266	-64.022	-66.5199	-63.6681
	-60.3	-56.0281													-67.2814	-63.7626	-67.4251	-64.026	-66.5168	-63.6725
	-60.2906	-56													-67.2836	-63.7681	-67.4224	-64.0283	-66.511	-63.6764
	-60.1969	-56.0219													-67.2846	-63.7728	-67.4181	-64.0287	-66.5031	-63.6803
	-60.325	-56.025													-67.2846	-63.7746	-67.4119	-64.0267	-66.4942	-63.6841
	-60.3219	-55.9844													-67.2837	-63.7721	-67.4042	-64.0222	-66.4858	-63.6876
	-60.15	-55.9813													-67.282	-63.7645	-67.3957	-64.0154	-66.4793	-63.6901
	-60.2031	-55.975													-67.2793	-63.7522	-67.3872	-64.0068	-66.4758	-63.6907
	-60.35	-55.8563													-67.2755	-63.7369	-67.3794	-63.9974	-66.4758	-63.6886
	-60.2062	-55.95													-67.2705	-63.7208	-67.3727	-63.9885	-66.479	-63.6829
	-60.2219	-55.9344													-67.2645	-63.7061	-67.3672	-63.981	-66.4843	-63.6733
	-60.3125	-55.8438													-67.2578	-63.6946	-67.363	-63.9754	-66.4902	-63.6598
	-60.1906	-55.8594													-67.2508	-63.6872	-67.3605	-63.9715	-66.4954	-63.6434
	-60.175	-55.8844													-67.2439	-63.6841	-67.36	-63.9687	-66.4986	-63.6257
	-60.2344	-55.8438													-67.2375	-63.6849	-67.362	-63.9666	-66.4991	-63.6086
	-60.2094	-55.8406													-67.2321	-63.6889	-67.3667	-63.9651	-66.4968	-63.5944
	-60.0969	-55.9062													-67.2281	-63.6953	-67.3738	-63.9645	-66.4921	-63.5851
	-60.1969	-55.85													-67.2259	-63.7036	-67.3827	-63.9658	-66.4859	-63.5817
	-60.2	-55.8438													-67.2253	-63.7127	-67.3919	-63.9696	-66.4793	-63.5844
	-60.05	-55.8875													-67.2259	-63.7218	-67.4003	-63.976	-66.4736	-63.5922
	-60.1125	-55.8625													-67.2271	-63.7296	-67.4068	-63.9847	-66.47	-63.6035
	-60.2313	-55.8156													-67.2279	-63.7345	-67.4109	-63.9949	-66.4693	-63.6165
	-60.0719	-55.8656													-67.2278	-63.7354	-67.4126	-64.0054	-66.4717	-63.6295
	-60.0906	-55.8563													-67.2271	-63.7319	-67.4122	-64.015	-66.4767	-63.6411
	-60.1656	-55.7844													-67.2261	-63.7247	-67.4104	-64.0231	-66.4832	-63.6506
	-60.0156	-55.7719													-67.226	-63.7151	-67.4075	-64.029	-66.4897	-63.6578
	-60.0062	-55.8031													-67.2273	-63.7054	-67.4041	-64.0324	-66.4951	-63.663
	-60.1594	-55.6875													-67.2303	-63.6973	-67.4002	-64.0334	-66.4988	-63.6664
	-59.9781	-55.7313													-67.2345	-63.6921	-67.3962	-64.0322	-66.5009	-63.6682
	-59.9469	-55.7281													-67.239	-63.6902	-67.3924	-64.0293	-66.5019	-63.6684
	-60.0969	-55.6844													-67.2429	-63.6914	-67.389	-64.0251	-66.5025	-63.6668
	-60.0562	-55.7281													-67.2457	-63.6951	-67.3861	-64.0202	-66.5032	-63.6633
	-60.0125	-55.75													-67.2474	-63.7004	-67.3838	-64.0151	-66.5042	-63.6583
	-60.1	-55.7													-67.2481	-63.7065	-67.3817	-64.01	-66.5054	-63.6521
	-60.05	-55.6937													-67.2485	-63.7126	-67.3796	-64.005	-66.5063	-63.6455
	-60.0125	-55.7062													-67.2486	-63.718	-67.3773	-64.0003	-66.5068	-63.6393
	-60.0969	-55.65													-67.2485	-63.7219	-67.3749	-63.9958	-66.5067	-63.6341
	-60.0906	-55.65													-67.248	-63.7238	-67.3727	-63.9913	-66.506	-63.631
	-59.9094	-55.7													-67.247	-63.7238	-67.3712	-63.9868	-66.5049	-63.6304
	-59.975	-55.7125													-67.2453	-63.7224	-67.371	-63.9824	-66.5038	-63.633
	-60.0719	-55.5906													-67.2432	-63.7205	-67.3723	-63.9781	-66.5029	-63.639
	-59.8937	-55.6625													-67.241	-63.7188	-67.375	-63.9743	-66.5025	-63.6479
	-60	-55.6656													-67.2391	-63.7179	-67.3783	-63.9713	-66.5027	-63.6584
	-60.1031	-55.5812													-67.2373	-63.7177	-67.3817	-63.9693	-66.5034	-63.6687
	-59.95	-55.6219													-67.2351	-63.7178	-67.3843	-63.9684	-66.5045	-63.6765
	-60	-55.6094													-67.2318	-63.7173	-67.3854	-63.9681	-66.5057	-63.68
	-60.1312	-55.5219													-67.2268	-63.7157	-67.3847	-63.968	-66.5067	-63.6782
	-59.9875	-55.55													-67.2198	-63.7128	-67.3824	-63.9677	-66.5072	-63.6715
	-59.8906	-55.55													-67.2112	-63.7085	-67.3788	-63.9672	-66.5071	-63.6612
	-59.9875	-55.4562													-67.2021	-63.7032	-67.3746	-63.9666	-66.5066	-63.6492
	-59.9	-55.5													-67.1937	-63.6971	-67.3705	-63.9664	-66.5059	-63.6374
	-59.8687	-55.4906													-67.187	-63.6903	-67.3671	-63.9671	-66.5055	-63.6274
	-60.0312	-55.4219													-67.1823	-63.6828	-67.3648	-63.9689	-66.5055	-63.6203
	-59.9312	-55.4625													-67.1796	-63.6746	-67.3639	-63.9718	-66.5061	-63.6166
	-59.8312	-55.5687													-67.1784	-63.6655	-67.3643	-63.9754	-66.507	-63.6165
	-59.9844	-55.4813													-67.1779	-63.6559	-67.366	-63.9788	-66.5075	-63.6198
	-59.9344	-55.4937													-67.1776	-63.6465	-67.3687	-63.9812	-66.5071	-63.6259
	-59.8156	-55.5719													-67.1771	-63.6381	-67.3724	-63.982	-66.505	-63.6341
	-59.9875	-55.5625													-67.1764	-63.6316	-67.3768	-63.9812	-66.5009	-63.6434
	-60.025	-55.4844													-67.1756	-63.6276	-67.3819	-63.979	-66.495	-63.6526
	-59.9	-55.4906													-67.1751	-63.6261	-67.3875	-63.9764	-66.4879	-63.6612
	-60.0531	-55.4719													-67.1751	-63.6263	-67.3933	-63.9743	-66.4809	-63.6686
	-60.0187	-55.375													-67.1759	-63.6273	-67.3989	-63.9736	-66.4748	-63.6748
	-59.8344	-55.3812													-67.1775	-63.6279	-67.4039	-63.9749	-66.4709	-63.6796
	-59.9	-55.4281													-67.1801	-63.6272	-67.4079	-63.9783	-66.4697	-63.6828
	-59.9156	-55.2938													-67.1836	-63.6251	-67.4106	-63.9832	-66.4717	-63.6837
	-59.725	-55.3156													-67.1883	-63.6219	-67.4117	-63.9891	-66.4767	-63.6818
	-59.8969	-55.3812													-67.1942	-63.6184	-67.4111	-63.9951	-66.4844	-63.6767
	-59.9344	-55.2781													-67.201	-63.6153	-67.4087	-64.0005	-66.4936	-63.6689
	-59.775	-55.2687													-67.2087	-63.6135	-67.4045	-64.0049	-66.5033	-63.6596
	-59.7812	-55.3													-67.2165	-63.6133	-67.3986	-64.0079	-66.5122	-63.6505
	-59.9156	-55.1906													-67.224	-63.6153	-67.3917	-64.0094	-66.5194	-63.6437
	-59.825	-55.2188													-67.2307	-63.6196	-67.3846	-64.0091	-66.5244	-63.6406
	-59.9156	-55.2844													-67.2363	-63.6263	-67.3788	-64.0068	-66.5274	-63.6413
	-59.9781	-55.2125													-67.2407	-63.6355	-67.3754	-64.0024	-66.5289	-63.645
	-59.8781	-55.1781													-67.2439	-63.647	-67.3753	-63.9959	-66.5292	-63.6499
	-59.825	-55.2562													-67.2457	-63.6604	-67.3783	-63.9875	-66.5285	-63.654
	-59.9156	-55.2281													-67.246	-63.6749	-67.3838	-63.9778	-66.5267	-63.6561
	-59.8844	-55.2031													-67.2448	-63.6892	-67.3904	-63.9675	-66.5238	-63.6558
	-59.7562	-55.2844													-67.2424	-63.7019	-67.3966	-63.9573	-66.5199	-63.6535
	-59.9	-55.2969													-67.2391	-63.7115	-67.4013	-63.9478	-66.5154	-63.65
	-59.8875	-55.2156													-67.2354	-63.7167	-67.4037	-63.9393	-66.5111	-63.646
	-59.75	-55.2344													-67.2318	-63.7168	-67.4039	-63.932	-66.508	-63.6419
	-59.8937	-55.2156													-67.2284	-63.7117	-67.4022	-63.926	-66.5066	-63.6377
	-59.8812	-55.1656													-67.2253	-63.7023	-67.3988	-63.921	-66.5073	-63.6332
	-59.7281	-55.2													-67.2223	-63.6903	-67.3941	-63.9173	-66.5098	-63.6283
	-59.8187	-55.2062													-67.2195	-63.6782	-67.3884	-63.9147	-66.514	-63.6233
	-59.8156	-55.1063													-67.2171	-63.6681	-67.3816	-63.9131	-66.5192	-63.6183
	-59.7281	-55.1594													-67.2152	-63.6621	-67.3742	-63.9124	-66.5248	-63.6135
	-59.8312	-55.2031													-67.2143	-63.6609	-67.3666	-63.9122	-66.53	-63.6091
	-59.8438	-55.0969													-67.2146	-63.6644	-67.3594	-63.9126	-66.534	-63.6054
	-59.7313	-55.1156													-67.2166	-63.6715	-67.3533	-63.9135	-66.536	-63.6025
	-59.7531	-55.1406													-67.2204	-63.6805	-67.3485	-63.9155	-66.5358	-63.6008
	-59.8687	-55.0844													-67.226	-63.6895	-67.3453	-63.9193	-66.5335	-63.6001
	-59.7406	-55.05													-67.2331	-63.6966	-67.3438	-63.9256	-66.5298	-63.6002
	-59.6719	-55.075													-67.2409	-63.7006	-67.3439	-63.9346	-66.5258	-63.601
	-59.7719	-55.0687													-67.2486	-63.7007	-67.3458	-63.9464	-66.5223	-63.602
	-59.7219	-54.9656													-67.2551	-63.6971	-67.3493	-63.9605	-66.5196	-63.603
	-59.625	-55.0625													-67.2595	-63.6904	-67.354	-63.9762	-66.5178	-63.6038
	-59.7906	-55.1063													-67.2611	-63.6819	-67.3594	-63.9924	-66.5163	-63.6044
	-59.8031	-55.05													-67.2598	-63.673	-67.3648	-64.0078	-66.5144	-63.6051
	-59.6031	-55.0406													-67.2562	-63.6646	-67.3696	-64.0207	-66.5115	-63.6061
	-59.7469	-55.1													-67.2511	-63.6573	-67.3734	-64.0294	-66.5073	-63.6079
	-59.7906	-55.0125													-67.2459	-63.6513	-67.3759	-64.0327	-66.5021	-63.6107
	-59.65	-55.075													-67.2416	-63.6466	-67.3774	-64.03	-66.4965	-63.6143
	-59.7125	-55.125													-67.2387	-63.6431	-67.3782	-64.022	-66.4917	-63.6181
	-59.825	-55.0719													-67.2375	-63.6409	-67.3787	-64.0104	-66.4885	-63.6217
	-59.7125	-55.0844													-67.2376	-63.6405	-67.3793	-63.9975	-66.4875	-63.6248
	-59.6781	-55.1125													-67.2384	-63.6421	-67.3804	-63.9854	-66.4887	-63.6274
	-59.7719	-55.05													-67.2393	-63.6461	-67.3822	-63.976	-66.4913	-63.6297
	-59.7062	-55.0125													-67.2395	-63.6524	-67.3847	-63.9699	-66.4945	-63.6314
	-59.6375	-55.0969													-67.2385	-63.6606	-67.3877	-63.9671	-66.4975	-63.6322
	-59.7531	-55.0312													-67.236	-63.6695	-67.391	-63.9671	-66.4994	-63.631
	-59.8344	-54.9375													-67.2318	-63.6782	-67.3941	-63.969	-66.5001	-63.627
	-59.6406	-54.9094													-67.2262	-63.6854	-67.3968	-63.9722	-66.4995	-63.6197
	-59.6844	-54.95													-67.2199	-63.6903	-67.3987	-63.9762	-66.4981	-63.6093
	-59.7812	-54.8781													-67.2137	-63.6925	-67.3999	-63.9809	-66.4966	-63.5969
	-59.6812	-54.9125													-67.2083	-63.6926	-67.4004	-63.9862	-66.4955	-63.5837
	-59.6594	-54.8844													-67.2045	-63.6912	-67.4003	-63.9916	-66.4955	-63.5712
	-59.7625	-54.7188													-67.2022	-63.6896	-67.4	-63.9963	-66.497	-63.5605
	-59.7125	-54.7719													-67.2013	-63.6887	-67.3994	-63.9992	-66.5001	-63.5528
	-59.6969	-54.9062													-67.2009	-63.6891	-67.3987	-63.9992	-66.5045	-63.5489
	-59.7062	-54.8438													-67.2002	-63.6908	-67.3977	-63.996	-66.5097	-63.5493
	-59.7281	-54.8281													-67.1984	-63.6931	-67.3964	-63.9898	-66.5146	-63.5538
	-59.7094	-54.8094													-67.1948	-63.6955	-67.3952	-63.9818	-66.5184	-63.5617
	-59.6812	-54.8406													-67.1894	-63.6973	-67.3943	-63.9736	-66.5204	-63.5715
	-59.6469	-54.8625													-67.1825	-63.698	-67.3942	-63.9666	-66.5204	-63.5809
	-59.7	-54.875													-67.1752	-63.6967	-67.3951	-63.9616	-66.5182	-63.5883
	-59.7188	-54.7313													-67.1688	-63.6929	-67.397	-63.9585	-66.5142	-63.5924
	-59.625	-54.7													-67.1647	-63.686	-67.3997	-63.9569	-66.5089	-63.5931
	-59.5781	-54.8062													-67.1638	-63.6763	-67.4024	-63.9562	-66.5032	-63.5914
	-59.6656	-54.825													-67.1662	-63.6648	-67.4044	-63.9561	-66.4981	-63.5888
	-59.6844	-54.7469													-67.1713	-63.6533	-67.405	-63.9569	-66.4945	-63.5871
	-59.5531	-54.7687													-67.1777	-63.6439	-67.4038	-63.959	-66.4936	-63.5872
	-59.6281	-54.7781													-67.1837	-63.638	-67.4008	-63.9631	-66.4957	-63.5896
	-59.7188	-54.7281													-67.1879	-63.6358	-67.3965	-63.9688	-66.5008	-63.5945
	-59.5781	-54.75													-67.1897	-63.6362	-67.3917	-63.9758	-66.5082	-63.6013
	-59.5687	-54.6656													-67.1891	-63.6373	-67.3873	-63.9828	-66.5166	-63.6095
	-59.6125	-54.5875													-67.1868	-63.6374	-67.3841	-63.9888	-66.5248	-63.6184
	-59.5719	-54.6937													-67.184	-63.6353	-67.3827	-63.9931	-66.5316	-63.6272
	-59.6281	-54.7062													-67.1819	-63.6315	-67.3831	-63.9957	-66.5365	-63.635
	-59.5906	-54.5687													-67.1816	-63.6273	-67.385	-63.9969	-66.5392	-63.6412
	-59.5	-54.6													-67.1836	-63.6247	-67.3879	-63.997	-66.5401	-63.6454
	-59.5562	-54.7156													-67.1878	-63.625	-67.3907	-63.996	-66.5393	-63.648
	-59.6156	-54.625													-67.1937	-63.6287	-67.3926	-63.9939	-66.5367	-63.6498
	-59.5375	-54.5781													-67.2005	-63.635	-67.3929	-63.9904	-66.5322	-63.6522
	-59.5219	-54.6406													-67.2072	-63.6419	-67.3913	-63.9854	-66.5258	-63.6562
	-59.5719	-54.6562													-67.2129	-63.6475	-67.388	-63.9794	-66.5178	-63.6625
	-59.6344	-54.6063													-67.217	-63.6506	-67.3838	-63.9729	-66.5093	-63.671
	-59.55	-54.6437													-67.2192	-63.651	-67.3797	-63.9662	-66.5018	-63.681
	-59.5062	-54.7313													-67.2196	-63.6492	-67.3766	-63.9595	-66.4964	-63.691
	-59.5625	-54.6812													-67.2183	-63.6467	-67.3748	-63.9528	-66.4943	-63.6991
	-59.4875	-54.6312													-67.2155	-63.6446	-67.3742	-63.9459	-66.4957	-63.7039
	-59.5438	-54.6469													-67.2113	-63.6436	-67.3744	-63.9392	-66.5	-63.7043
	-59.5438	-54.6562													-67.2058	-63.644	-67.3749	-63.9328	-66.5063	-63.7001
	-59.4	-54.7													-67.1992	-63.6461	-67.3755	-63.9271	-66.513	-63.6919
	-59.5156	-54.6094													-67.1924	-63.6501	-67.3762	-63.922	-66.5191	-63.681
	-59.5781	-54.5625													-67.1862	-63.6566	-67.377	-63.9168	-66.5236	-63.6689
	-59.4656	-54.6844													-67.1821	-63.6663	-67.3784	-63.9104	-66.5263	-63.6572
	-59.4375	-54.6281													-67.1807	-63.6792	-67.3806	-63.9021	-66.5274	-63.6474
	-59.5	-54.5													-67.1823	-63.6944	-67.3837	-63.8919	-66.5277	-63.64
	-59.4937	-54.5562													-67.1864	-63.7105	-67.3881	-63.8809	-66.5279	-63.6353
	-59.4937	-54.5594													-67.1918	-63.7251	-67.3936	-63.8706	-66.5289	-63.6329
	-59.4937	-54.4312													-67.1973	-63.7362	-67.4002	-63.8627	-66.5309	-63.632
	-59.4406	-54.4594													-67.2016	-63.7425	-67.4073	-63.8584	-66.5336	-63.6317
	-59.375	-54.5844													-67.204	-63.7438	-67.4141	-63.858	-66.5366	-63.6309
	-59.4594	-54.4531													-67.2043	-63.7411	-67.4199	-63.8616	-66.5391	-63.629
	-59.5469	-54.3719													-67.2031	-63.7358	-67.4237	-63.8683	-66.5404	-63.6256
	-59.4219	-54.4969													-67.201	-63.7299	-67.4249	-63.8775	-66.5402	-63.6208
	-59.4781	-54.5													-67.1989	-63.725	-67.4232	-63.888	-66.5386	-63.6154
	-59.4469	-54.3563													-67.1975	-63.7217	-67.4188	-63.899	-66.5358	-63.61
	-59.35	-54.4594													-67.1974	-63.7205	-67.4121	-63.9096	-66.5322	-63.6053
	-59.4156	-54.5469													-67.1984	-63.7209	-67.4038	-63.9192	-66.5282	-63.6015
	-59.4625	-54.4281													-67.2004	-63.7223	-67.3948	-63.9276	-66.524	-63.5984
	-59.3844	-54.4719													-67.2025	-63.7241	-67.3858	-63.9347	-66.5196	-63.5955
	-59.4094	-54.5656													-67.2039	-63.7261	-67.3778	-63.9406	-66.5152	-63.5926
	-59.4	-54.4688													-67.2036	-63.7284	-67.3713	-63.945	-66.5108	-63.5895
	-59.3062	-54.5125													-67.2014	-63.7313	-67.3671	-63.9477	-66.507	-63.5868
	-59.3187	-54.6													-67.1974	-63.7352	-67.3658	-63.9478	-66.5042	-63.5848
	-59.4312	-54.5187													-67.1924	-63.7402	-67.3675	-63.9447	-66.5029	-63.5839
	-59.3625	-54.4062													-67.1875	-63.7457	-67.3722	-63.9382	-66.503	-63.5837
	-59.3062	-54.5156													-67.1838	-63.7507	-67.379	-63.9286	-66.5041	-63.5837
	-59.3	-54.4594													-67.1823	-63.7541	-67.3867	-63.917	-66.5052	-63.583
	-59.2969	-54.3406													-67.1832	-63.7553	-67.3937	-63.905	-66.5053	-63.5812
	-59.3187	-54.3812													-67.1861	-63.7538	-67.3989	-63.8941	-66.5035	-63.5784
	-59.3875	-54.3312													-67.1903	-63.7502	-67.4011	-63.8857	-66.4993	-63.5749
	-59.3625	-54.2313													-67.1948	-63.7451	-67.4003	-63.8806	-66.4933	-63.5712
	-59.2906	-54.2875													-67.1987	-63.7397	-67.3969	-63.8786	-66.4864	-63.5677
	-59.3312	-54.3844													-67.2012	-63.7349	-67.3917	-63.8792	-66.4802	-63.5642
	-59.3469	-54.2188													-67.2022	-63.731	-67.3859	-63.8815	-66.4761	-63.5607
	-59.2406	-54.225													-67.202	-63.7283	-67.3805	-63.8849	-66.4749	-63.557
	-59.3	-54.35													-67.2015	-63.7261	-67.376	-63.8889	-66.4764	-63.5533
	-59.375	-54.2188													-67.2012	-63.7241	-67.3725	-63.8935	-66.4798	-63.5504
	-59.3125	-54.2													-67.2016	-63.7216	-67.3699	-63.8992	-66.4839	-63.549
	-59.3594	-54.2875													-67.203	-63.7184	-67.3681	-63.9063	-66.4874	-63.5498
	-59.3906	-54.2781													-67.2049	-63.7149	-67.3671	-63.9147	-66.4899	-63.5529
	-59.2844	-54.225													-67.2068	-63.7114	-67.3672	-63.9241	-66.4909	-63.558
	-59.3156	-54.3344													-67.208	-63.7086	-67.3686	-63.9335	-66.4907	-63.5644
	-59.3563	-54.2844													-67.2081	-63.7068	-67.3716	-63.9419	-66.4893	-63.5712
	-59.3219	-54.225													-67.2068	-63.7061	-67.3759	-63.9484	-66.4868	-63.578
	-59.3094	-54.2844													-67.2042	-63.7061	-67.3812	-63.9526	-66.4835	-63.5843
	-59.3344	-54.2844													-67.2007	-63.7064	-67.3868	-63.9548	-66.48	-63.5905
	-59.3469	-54.1969													-67.1964	-63.7067	-67.3921	-63.9556	-66.4772	-63.5967
	-59.2719	-54.2687													-67.1917	-63.707	-67.3964	-63.9558	-66.476	-63.6035
	-59.3031	-54.3281													-67.1868	-63.7076	-67.3991	-63.956	-66.477	-63.6109
	-59.325	-54.1844													-67.182	-63.7089	-67.4	-63.9565	-66.4803	-63.6187
	-59.225	-54.1719													-67.1775	-63.7111	-67.399	-63.9569	-66.4854	-63.6264
	-59.2812	-54.2594													-67.1739	-63.7137	-67.3964	-63.9569	-66.4913	-63.6334
	-59.2719	-54.1187													-67.1716	-63.716	-67.3924	-63.956	-66.497	-63.6392
	-59.1719	-54.05													-67.1709	-63.7167	-67.3874	-63.9542	-66.502	-63.644
	-59.175	-54.1875													-67.1716	-63.7152	-67.3814	-63.9514	-66.5065	-63.6488
	-59.1844	-54.0531													-67.1734	-63.711	-67.3745	-63.948	-66.5109	-63.6546
	-59.0938	-54.0406													-67.1759	-63.7043	-67.3668	-63.9442	-66.5159	-63.6624
	-59.1031	-54.1219													-67.1786	-63.6957	-67.3583	-63.9403	-66.522	-63.6722
	-59.1719	-54.0656													-67.1814	-63.6859	-67.3495	-63.9362	-66.529	-63.6832
	-59.1031	-53.9719													-67.1843	-63.6753	-67.3408	-63.9319	-66.5364	-63.6933
	-59.1125	-54.0875													-67.1872	-63.6642	-67.3328	-63.927	-66.5433	-63.7001
	-59.1656	-54.0406													-67.1901	-63.6528	-67.3257	-63.9212	-66.5487	-63.7012
	-59.1187	-54.0094													-67.1924	-63.6413	-67.3198	-63.9142	-66.5522	-63.6955
	-59.0531	-54.0938													-67.1936	-63.6304	-67.3153	-63.9064	-66.5536	-63.6831
	-59.1312	-54.0656													-67.193	-63.6208	-67.3121	-63.8982	-66.5533	-63.6657
	-59.175	-53.9344													-67.1905	-63.6136	-67.3103	-63.8907	-66.5518	-63.6459
	-59.1094	-53.9875													-67.1863	-63.6093	-67.3096	-63.8844	-66.55	-63.6268
	-59.1469	-54.0781													-67.1811	-63.6082	-67.3097	-63.8797	-66.5484	-63.6115
	-59.125	-53.9281													-67.176	-63.6098	-67.3099	-63.8762	-66.5474	-63.602
	-59.0438	-54.0406													-67.1719	-63.6136	-67.3096	-63.8736	-66.5471	-63.5995
	-59.0875	-54.1406													-67.1699	-63.6187	-67.3083	-63.8711	-66.547	-63.6035
	-59.0938	-53.925													-67.1703	-63.6243	-67.3061	-63.8688	-66.5464	-63.6125
	-59.0125	-53.9312													-67.1729	-63.6297	-67.3035	-63.8667	-66.5443	-63.6239
	-59.1	-54.0187													-67.1769	-63.6345	-67.3013	-63.8656	-66.5405	-63.6348
	-59.1219	-53.8094													-67.1814	-63.6385	-67.3001	-63.8658	-66.5349	-63.6426
	-59.0406	-53.8094													-67.1855	-63.6421	-67.3004	-63.868	-66.5284	-63.6456
	-59.0687	-53.9281													-67.1884	-63.646	-67.3018	-63.8724	-66.5221	-63.6433
	-59.0781	-53.8906													-67.1899	-63.6509	-67.3036	-63.8796	-66.5168	-63.6363
	-59.0094	-53.8344													-67.1901	-63.6576	-67.3051	-63.8897	-66.5131	-63.6259
	-59.0187	-53.9406													-67.1892	-63.6665	-67.3055	-63.9027	-66.5108	-63.614
	-59.0406	-53.7719													-67.1877	-63.6778	-67.3045	-63.9181	-66.5097	-63.6019
	-59.05	-53.6844													-67.1859	-63.691	-67.3022	-63.9347	-66.5094	-63.5909
	-59.0406	-53.8375													-67.1841	-63.7054	-67.2988	-63.9513	-66.5097	-63.5816
	-59.1156	-53.8													-67.1825	-63.7202	-67.2948	-63.9661	-66.5107	-63.5743
	-59.0656	-53.75													-67.181	-63.7348	-67.2911	-63.9779	-66.5123	-63.5691
	-58.9688	-53.8344													-67.1796	-63.7482	-67.2885	-63.986	-66.5143	-63.5654
	-59.0375	-53.8156													-67.1782	-63.7597	-67.2876	-63.99	-66.516	-63.5629
	-59.0312	-53.6906													-67.1769	-63.7682	-67.2887	-63.9904	-66.5169	-63.5608
	-58.9688	-53.7938													-67.1762	-63.7729	-67.2917	-63.9874	-66.5167	-63.5586
	-58.9844	-53.8687													-67.1766	-63.7732	-67.2961	-63.9818	-66.5157	-63.5561
	-59	-53.7219													-67.1789	-63.7691	-67.301	-63.9739	-66.5143	-63.553
	-58.9188	-53.775													-67.1837	-63.7617	-67.3056	-63.9643	-66.5134	-63.5498
	-58.9219	-53.8594													-67.1908	-63.7524	-67.3094	-63.9535	-66.5137	-63.5469
	-58.9906	-53.7531													-67.1995	-63.7431	-67.3122	-63.9421	-66.5156	-63.5447
	-58.9625	-53.7687													-67.2081	-63.7351	-67.3139	-63.9307	-66.5189	-63.5437
	-58.9719	-53.8531													-67.2148	-63.7289	-67.3146	-63.9199	-66.5231	-63.544
	-59.025	-53.6969													-67.218	-63.7242	-67.3149	-63.9101	-66.5272	-63.5458
	-58.9406	-53.6594													-67.217	-63.7203	-67.315	-63.9017	-66.5303	-63.5492
	-58.9094	-53.7656													-67.2119	-63.7165	-67.3154	-63.8949	-66.5313	-63.5545
	-58.95	-53.675													-67.2036	-63.7127	-67.3159	-63.8897	-66.53	-63.5619
	-58.9344	-53.5906													-67.1934	-63.7093	-67.3167	-63.886	-66.5263	-63.5712
	-58.8781	-53.6781													-67.1828	-63.7068	-67.3171	-63.8838	-66.5209	-63.5818
	-58.9562	-53.6719													-67.1729	-63.7055	-67.3166	-63.8824	-66.5146	-63.5927
	-58.9219	-53.5312													-67.1647	-63.7054	-67.3148	-63.881	-66.5086	-63.6027
	-58.8312	-53.6344													-67.1591	-63.7057	-67.3117	-63.8788	-66.5035	-63.6107
	-58.875	-53.6594													-67.1565	-63.7057	-67.3075	-63.8747	-66.5	-63.6161
	-58.875	-53.5469													-67.157	-63.7049	-67.3029	-63.8682	-66.4981	-63.6191
	-58.7656	-53.5625													-67.1605	-63.7039	-67.2989	-63.8597	-66.4977	-63.6204
	-58.85	-53.6594													-67.1661	-63.7037	-67.2962	-63.8502	-66.4984	-63.621
	-58.9125	-53.5312													-67.173	-63.7053	-67.2955	-63.8419	-66.4998	-63.6218
	-58.7625	-53.575													-67.1801	-63.7095	-67.2967	-63.8368	-66.5015	-63.6235
	-58.7906	-53.6625													-67.1866	-63.7161	-67.2993	-63.8369	-66.5033	-63.6262
	-58.8625	-53.5312													-67.192	-63.7241	-67.3024	-63.8429	-66.505	-63.6293
	-58.8031	-53.5094													-67.1962	-63.732	-67.3052	-63.8543	-66.5068	-63.6321
	-58.8125	-53.6													-67.1993	-63.7381	-67.307	-63.8692	-66.5088	-63.6334
	-58.8656	-53.5469													-67.2015	-63.7411	-67.3076	-63.8852	-66.511	-63.6324
	-58.8375	-53.5031													-67.2034	-63.7404	-67.3073	-63.8997	-66.5129	-63.6286
	-58.7969	-53.5344													-67.2054	-63.736	-67.307	-63.9108	-66.514	-63.6219
	-58.8594	-53.6125													-67.2075	-63.7284	-67.3072	-63.9178	-66.5136	-63.6131
	-58.8781	-53.5031													-67.2097	-63.7185	-67.3084	-63.9206	-66.5112	-63.603
	-58.7531	-53.4813													-67.2115	-63.7073	-67.3104	-63.9201	-66.5066	-63.5931
	-58.8469	-53.5312													-67.2121	-63.6957	-67.3125	-63.9174	-66.4999	-63.5846
	-58.8531	-53.4656													-67.2112	-63.6845	-67.3135	-63.9136	-66.4916	-63.5785
	-58.7906	-53.4188													-67.2083	-63.6745	-67.3124	-63.9098	-66.4819	-63.5752
	-58.8438	-53.4312													-67.2039	-63.6662	-67.3085	-63.9067	-66.4711	-63.5749
	-58.8563	-53.45													-67.1984	-63.6603	-67.3016	-63.9049	-66.4596	-63.5769
	-58.7219	-53.4719													-67.1926	-63.6571	-67.2923	-63.9049	-66.4479	-63.5809
	-58.75	-53.3937													-67.1872	-63.6568	-67.2817	-63.9063	-66.4369	-63.5862
	-58.7719	-53.3281													-67.1824	-63.6591	-67.2712	-63.9087	-66.4276	-63.5922
	-58.675	-53.4125													-67.1784	-63.6635	-67.262	-63.911	-66.4209	-63.5982
	-58.75	-53.4375													-67.175	-63.669	-67.2552	-63.9122	-66.4177	-63.6037
	-58.7906	-53.3469													-67.1719	-63.6751	-67.2515	-63.9117	-66.4179	-63.6079
	-58.7156	-53.3625													-67.169	-63.6809	-67.2511	-63.9095	-66.4209	-63.6102
	-58.7313	-53.5187													-67.1665	-63.6859	-67.2539	-63.9065	-66.4258	-63.61
	-58.7188	-53.475													-67.1645	-63.6895	-67.2598	-63.904	-66.4313	-63.6073
	-58.7156	-53.425													-67.1633	-63.6911	-67.268	-63.9032	-66.4365	-63.6021
	-58.6469	-53.5156													-67.1629	-63.6904	-67.2778	-63.9049	-66.4411	-63.5952
	-58.6875	-53.525													-67.1631	-63.6869	-67.2882	-63.9093	-66.4449	-63.5872
	-58.6969	-53.4375													-67.1639	-63.6811	-67.2981	-63.9156	-66.4485	-63.5791
	-58.6344	-53.4469													-67.1649	-63.6737	-67.3065	-63.9227	-66.4523	-63.5718
	-58.7031	-53.4469													-67.1663	-63.666	-67.3128	-63.9291	-66.4571	-63.5664
	-58.6906	-53.4312													-67.1679	-63.6598	-67.3167	-63.9335	-66.4631	-63.5636
	-58.6063	-53.4469													-67.17	-63.6563	-67.3187	-63.9351	-66.4705	-63.5641
	-58.675	-53.3406													-67.1722	-63.6563	-67.3194	-63.9337	-66.4789	-63.5679
	-58.6906	-53.2781													-67.1744	-63.6598	-67.3196	-63.9296	-66.4876	-63.5747
	-58.5719	-53.3625													-67.176	-63.666	-67.32	-63.924	-66.4958	-63.5838
	-58.6625	-53.3469													-67.1765	-63.6736	-67.3205	-63.9183	-66.5024	-63.5941
	-58.6844	-53.1969													-67.1757	-63.6808	-67.3208	-63.9137	-66.5069	-63.6048
	-58.6375	-53.2844													-67.1737	-63.6862	-67.3201	-63.9115	-66.5088	-63.6153
	-58.6531	-53.3719													-67.1709	-63.6889	-67.318	-63.9122	-66.5082	-63.6254
	-58.6875	-53.2656													-67.1681	-63.6889	-67.3144	-63.9154	-66.5057	-63.6348
	-58.625	-53.2125													-67.166	-63.6867	-67.3095	-63.9205	-66.5018	-63.6433
	-58.65	-53.2906													-67.1654	-63.6837	-67.3042	-63.9264	-66.4972	-63.6504
	-58.6625	-53.2969													-67.1668	-63.681	-67.2993	-63.9325	-66.4926	-63.6554
	-58.6406	-53.3													-67.1701	-63.6795	-67.2958	-63.9383	-66.4883	-63.6575
	-58.5656	-53.3031													-67.175	-63.6796	-67.2942	-63.9441	-66.4849	-63.6563
	-58.6531	-53.2313													-67.1811	-63.6814	-67.2949	-63.9501	-66.4828	-63.6519
	-58.6281	-53.2344													-67.1876	-63.6848	-67.2977	-63.9566	-66.4821	-63.6453
	-58.55	-53.3594													-67.1939	-63.69	-67.3025	-63.9631	-66.4829	-63.6379
	-58.6156	-53.3719													-67.1994	-63.6968	-67.3087	-63.9687	-66.4845	-63.6317
	-58.6156	-53.2156													-67.2038	-63.7049	-67.3157	-63.9723	-66.4862	-63.6282
	-58.55	-53.2656													-67.2068	-63.7134	-67.3228	-63.9729	-66.4872	-63.628
	-58.6	-53.3594													-67.2082	-63.7211	-67.3294	-63.9701	-66.4866	-63.6306
	-58.6344	-53.3031													-67.2081	-63.7267	-67.3351	-63.9643	-66.4844	-63.6348
	-58.5594	-53.2938													-67.2064	-63.7296	-67.3394	-63.9565	-66.4811	-63.6386
	-58.5562	-53.2188													-67.2035	-63.7301	-67.3424	-63.948	-66.4778	-63.6404
	-58.6	-53.0969													-67.2	-63.729	-67.3442	-63.9398	-66.4756	-63.639
	-58.5156	-53.1812													-67.1967	-63.7275	-67.3448	-63.9329	-66.4751	-63.6345
	-58.5125	-53.2281													-67.1944	-63.7263	-67.3445	-63.9278	-66.4765	-63.6276
	-58.5	-53.1125													-67.1936	-63.7259	-67.3431	-63.9249	-66.4789	-63.6194
	-58.5094	-53.0719													-67.1946	-63.7261	-67.3407	-63.9242	-66.4809	-63.6109
	-58.4906	-53.1031													-67.1971	-63.7269	-67.3371	-63.9256	-66.4812	-63.6033
	-58.5812	-53.0844													-67.2002	-63.7283	-67.3322	-63.9287	-66.4788	-63.5973
	-58.5719	-53.0969													-67.2028	-63.7307	-67.3261	-63.933	-66.4735	-63.5933
	-58.5406	-53.1													-67.2034	-63.7342	-67.3192	-63.938	-66.4657	-63.5917
	-58.6	-53.1													-67.2012	-63.7389	-67.3121	-63.943	-66.4565	-63.5923
	-58.5219	-53.0219													-67.1963	-63.7441	-67.3058	-63.9476	-66.4472	-63.5946
	-58.4719	-53.05													-67.1895	-63.7487	-67.3014	-63.9513	-66.4389	-63.598
	-58.4844	-53.1406													-67.1823	-63.7517	-67.2997	-63.9536	-66.4325	-63.6015
	-58.4813	-53.0625													-67.1765	-63.7523	-67.3013	-63.9541	-66.4286	-63.604
	-58.4	-53.1281													-67.1737	-63.7503	-67.3059	-63.9522	-66.4272	-63.6047
	-58.4688	-53.1125													-67.1746	-63.7465	-67.3127	-63.9474	-66.428	-63.6031
	-58.5312	-53.0156													-67.1788	-63.7417	-67.3202	-63.9397	-66.43	-63.5994
	-58.4688	-53.0375													-67.1853	-63.7373	-67.3266	-63.9297	-66.4325	-63.5948
	-58.475	-53.1375													-67.1925	-63.7342	-67.3304	-63.9188	-66.4346	-63.5911
	-58.5031	-53.1													-67.1989	-63.7328	-67.3307	-63.909	-66.4357	-63.5903
	-58.5281	-53.1344													-67.2038	-63.7333	-67.3276	-63.902	-66.4358	-63.594
	-58.525	-53.1469													-67.2068	-63.7354	-67.3219	-63.8987	-66.4351	-63.6025
	-58.5312	-53.0219													-67.2083	-63.7388	-67.315	-63.8994	-66.4342	-63.615
	-58.4937	-52.9594													-67.2089	-63.7431	-67.308	-63.9031	-66.4336	-63.6296
	-58.4625	-53.05													-67.2093	-63.7477	-67.3014	-63.9088	-66.4336	-63.644
[truncated: 123,003 more rows]
