# Supplementary material for: Dendritic sodium spikes are required for long-term potentiation at distal synapses on hippocampal pyramidal neurons
Source: eLife. 2015 Aug 6;4:e06414. doi: 10.7554/eLife.06414 (PMC4576155; doi:10.7554/eLife.06414)
Supplement: Figure 4—source data 2. — DOI: http://dx.doi.org/10.7554/eLife.06414.018 [file elife06414s007.xlsx]

## Sheet: Figure 4S1
Panel A	Left	Control	Nimo	fit	independent variable	dependent variable	upper bound	lower bound	Right	Control	Nimo	fit	independent variable	dependent variable	upper bound	lower bound		Panel B		Amplitude	Integral		Panel C	amplitude			x	fit	lower bound	upper bound		integral			x	fit	lower bound	upper bound		Panel D		amplitude	integral
		2.89951	3.52714		2.22376	2.76302	3.96483	1.5612		0.0761264	0.0957584		0.0761264	0.0925841	0.118712	0.0664561			Mean	1.09961	1.08799			control	Nimo		44.5688	36.2807	15.6049	56.9566		control	Nimo		2.57724	2.5264	1.91705	3.13575				0.972319	0.981939
		3.99497	3.77561		2.22553	2.76425	3.9645	1.56399		0.149271	0.140519		0.0761996	0.0926324	0.118725	0.0665394			SEM	0.0568672	0.0690113			86.7729	84.3709		45.0804	36.8799	16.376	57.3839		4.09215	4.01825		2.60113	2.55095	1.94644	3.15545				1.20778	0.982338
		2.22376	2.52459		2.22731	2.76547	3.96416	1.56678		0.0920478	0.0938222		0.0762728	0.0926808	0.118739	0.0666228								146.39	176.806		45.5921	37.4791	17.1463	57.812		3.09986	3.04511		2.62502	2.5755	1.9758	3.17519				0.747117	0.932149
		3.3644	3.70626		2.22908	2.7667	3.96383	1.56956		0.103119	0.11688		0.0763461	0.0927291	0.118752	0.0667061								75.5811	56.468		46.1038	38.0784	17.9157	58.241		4.73081	4.40982		2.64891	2.60005	2.00514	3.19495				0.84402	0.966881
					2.23085	2.76792	3.9635	1.57235					0.0764193	0.0927775	0.118766	0.0667894								44.5688	37.6169		46.6154	38.6776	18.6843	58.6708		7.33104	7.08825		2.6728	2.62459	2.03444	3.21475				1.11827	1.27571
					2.23262	2.76915	3.96317	1.57513					0.0764925	0.0928258	0.118779	0.0668726								66.6041	74.4813		47.1271	39.2768	19.452	59.1015		3.43051	4.37635		2.69669	2.64914	2.06371	3.23458				1.00772	0.909132
					2.2344	2.77038	3.96284	1.57791					0.0765657	0.0928742	0.118793	0.0669558								78.282	78.8862		47.6388	39.876	20.2188	59.5332		2.57724	2.34306		2.72058	2.67369	2.09295	3.25443				0.800922	0.902933
					2.23617	2.7716	3.96251	1.5807					0.0766389	0.0929225	0.118806	0.0670389								118.213	94.6791		48.1504	40.4752	20.9846	59.9657		3.27715	2.95905		2.74446	2.69824	2.12215	3.27433				1.03161	1.10313
					2.23794	2.77283	3.96218	1.58348					0.0767121	0.0929709	0.11882	0.067122								56.4347	58.2188		48.6621	41.0744	21.7495	60.3992		6.29159	6.94042		2.76835	2.72279	2.15133	3.29425				0.969944	0.903973
					2.23972	2.77406	3.96186	1.58625					0.0767854	0.0930192	0.118833	0.0672051								83.4496	80.9414		49.1738	41.6736	22.5135	60.8337		3.93048	3.55304		2.79224	2.74734	2.18046	3.31421
					2.24149	2.77528	3.96153	1.58903					0.0768586	0.0930676	0.118847	0.0672881											49.6854	42.2728	23.2764	61.2692					2.81613	2.77188	2.20957	3.3342			Mean	0.966633	0.995354
					2.24326	2.77651	3.96121	1.59181					0.0769318	0.0931159	0.118861	0.0673711											50.1971	42.872	24.0383	61.7057					2.84002	2.79643	2.23863	3.35423			SEM	0.0496905	0.0407734
					2.24504	2.77774	3.96089	1.59458					0.077005	0.0931643	0.118875	0.067454											50.7088	43.4712	24.7991	62.1432					2.86391	2.82098	2.26766	3.3743
					2.24681	2.77896	3.96056	1.59736					0.0770782	0.0932126	0.118888	0.0675369											51.2204	44.0704	25.5589	62.5819					2.88779	2.84553	2.29665	3.39441
					2.24858	2.78019	3.96024	1.60013					0.0771514	0.093261	0.118902	0.0676197											51.7321	44.6696	26.3175	63.0217					2.91168	2.87008	2.32561	3.41455
					2.25035	2.78141	3.95992	1.6029					0.0772247	0.0933093	0.118916	0.0677025											52.2438	45.2688	27.075	63.4626					2.93557	2.89463	2.35452	3.43473
					2.25213	2.78264	3.95961	1.60568					0.0772979	0.0933577	0.11893	0.0677853											52.7554	45.868	27.8313	63.9046					2.95946	2.91918	2.38339	3.45496
					2.2539	2.78387	3.95929	1.60845					0.0773711	0.093406	0.118944	0.067868											53.2671	46.4672	28.5865	64.3479					2.98335	2.94372	2.41222	3.47523
					2.25567	2.78509	3.95897	1.61121					0.0774443	0.0934544	0.118958	0.0679506											53.7787	47.0664	29.3404	64.7924					3.00724	2.96827	2.44101	3.49553
					2.25745	2.78632	3.95866	1.61398					0.0775175	0.0935027	0.118972	0.0680333											54.2904	47.6656	30.093	65.2382					3.03112	2.99282	2.46976	3.51589
					2.25922	2.78755	3.95834	1.61675					0.0775908	0.0935511	0.118986	0.0681158											54.8021	48.2648	30.8443	65.6853					3.05501	3.01737	2.49845	3.53629
					2.26099	2.78877	3.95803	1.61951					0.077664	0.0935995	0.119001	0.0681984											55.3137	48.864	31.5943	66.1337					3.0789	3.04192	2.52711	3.55673
					2.26277	2.79	3.95772	1.62228					0.0777372	0.0936478	0.119015	0.0682808											55.8254	49.4632	32.3429	66.5835					3.10279	3.06647	2.55571	3.57722
					2.26454	2.79123	3.95741	1.62504					0.0778104	0.0936962	0.119029	0.0683633											56.3371	50.0624	33.0902	67.0347					3.12668	3.09102	2.58427	3.59776
					2.26631	2.79245	3.9571	1.6278					0.0778836	0.0937445	0.119043	0.0684457											56.8487	50.6616	33.8359	67.4873					3.15057	3.11556	2.61278	3.61835
					2.26808	2.79368	3.95679	1.63057					0.0779568	0.0937929	0.119058	0.068528											57.3604	51.2608	34.5802	67.9414					3.17446	3.14011	2.64124	3.63899
					2.26986	2.7949	3.95648	1.63332					0.0780301	0.0938412	0.119072	0.0686103											57.8721	51.86	35.323	68.3971					3.19834	3.16466	2.66965	3.65968
					2.27163	2.79613	3.95618	1.63608					0.0781033	0.0938896	0.119087	0.0686926											58.3837	52.4592	36.0642	68.8542					3.22223	3.18921	2.698	3.68042
					2.2734	2.79736	3.95587	1.63884					0.0781765	0.0939379	0.119101	0.0687748											58.8954	53.0584	36.8038	69.313					3.24612	3.21376	2.7263	3.70122
					2.27518	2.79858	3.95557	1.6416					0.0782497	0.0939863	0.119116	0.068857											59.4071	53.6576	37.5418	69.7735					3.27001	3.23831	2.75454	3.72207
					2.27695	2.79981	3.95527	1.64435					0.0783229	0.0940346	0.11913	0.0689391											59.9187	54.2568	38.2781	70.2356					3.2939	3.26286	2.78273	3.74298
					2.27872	2.80104	3.95497	1.64711					0.0783962	0.094083	0.119145	0.0690211											60.4304	54.856	39.0126	70.6994					3.31779	3.2874	2.81086	3.76395
					2.2805	2.80226	3.95467	1.64986					0.0784694	0.0941313	0.119159	0.0691032											60.9421	55.4552	39.7454	71.1651					3.34167	3.31195	2.83893	3.78498
					2.28227	2.80349	3.95437	1.65261					0.0785426	0.0941797	0.119174	0.0691851											61.4537	56.0544	40.4764	71.6325					3.36556	3.3365	2.86694	3.80606
					2.28404	2.80472	3.95407	1.65536					0.0786158	0.094228	0.119189	0.0692671											61.9654	56.6536	41.2055	72.1018					3.38945	3.36105	2.89489	3.82721
					2.28581	2.80594	3.95377	1.65811					0.078689	0.0942764	0.119204	0.069349											62.477	57.2528	41.9327	72.573					3.41334	3.3856	2.92277	3.84843
					2.28759	2.80717	3.95348	1.66086					0.0787622	0.0943247	0.119219	0.0694308											62.9887	57.8521	42.6579	73.0462					3.43723	3.41015	2.95059	3.8697
					2.28936	2.80839	3.95319	1.6636					0.0788355	0.0943731	0.119234	0.0695126											63.5004	58.4513	43.3811	73.5214					3.46112	3.43469	2.97834	3.89105
					2.29113	2.80962	3.95289	1.66635					0.0789087	0.0944214	0.119249	0.0695943											64.012	59.0505	44.1022	73.9987					3.48501	3.45924	3.00603	3.91246
					2.29291	2.81085	3.9526	1.66909					0.0789819	0.0944698	0.119264	0.069676											64.5237	59.6497	44.8213	74.4781					3.50889	3.48379	3.03364	3.93394
					2.29468	2.81207	3.95231	1.67184					0.0790551	0.0945181	0.119279	0.0697576											65.0354	60.2489	45.5381	74.9596					3.53278	3.50834	3.06119	3.95549
					2.29645	2.8133	3.95202	1.67458					0.0791283	0.0945665	0.119294	0.0698392											65.547	60.8481	46.2528	75.4433					3.55667	3.53289	3.08866	3.97711
					2.29823	2.81453	3.95173	1.67732					0.0792015	0.0946148	0.119309	0.0699208											66.0587	61.4473	46.9652	75.9294					3.58056	3.55744	3.11607	3.99881
					2.3	2.81575	3.95145	1.68006					0.0792748	0.0946632	0.119324	0.0700023											66.5704	62.0465	47.6752	76.4177					3.60445	3.58199	3.14339	4.02058
					2.30177	2.81698	3.95116	1.68279					0.079348	0.0947115	0.119339	0.0700837											67.082	62.6457	48.3829	76.9084					3.62834	3.60653	3.17064	4.04243
					2.30354	2.81821	3.95088	1.68553					0.0794212	0.0947599	0.119355	0.0701651											67.5937	63.2449	49.0882	77.4016					3.65222	3.63108	3.19782	4.06435
					2.30532	2.81943	3.9506	1.68827					0.0794944	0.0948083	0.11937	0.0702465											68.1054	63.8441	49.791	77.8972					3.67611	3.65563	3.22491	4.08635
					2.30709	2.82066	3.95031	1.691					0.0795676	0.0948566	0.119385	0.0703278											68.617	64.4433	50.4912	78.3954					3.7	3.68018	3.25192	4.10844
					2.30886	2.82188	3.95003	1.69373					0.0796409	0.094905	0.119401	0.070409											69.1287	65.0425	51.1888	78.8961					3.72389	3.70473	3.27885	4.1306
					2.31064	2.82311	3.94976	1.69647					0.0797141	0.0949533	0.119416	0.0704902											69.6404	65.6417	51.8838	79.3996					3.74778	3.72928	3.3057	4.15285
					2.31241	2.82434	3.94948	1.6992					0.0797873	0.0950017	0.119432	0.0705713											70.152	66.2409	52.5761	79.9057					3.77167	3.75383	3.33247	4.17518
					2.31418	2.82556	3.9492	1.70192					0.0798605	0.09505	0.119448	0.0706524											70.6637	66.8401	53.2656	80.4146					3.79555	3.77837	3.35915	4.1976
					2.31596	2.82679	3.94893	1.70465					0.0799337	0.0950984	0.119463	0.0707335											71.1753	67.4393	53.9523	80.9263					3.81944	3.80292	3.38574	4.22011
					2.31773	2.82802	3.94865	1.70738					0.0800069	0.0951467	0.119479	0.0708145											71.687	68.0385	54.6361	81.4409					3.84333	3.82747	3.41224	4.2427
					2.3195	2.82924	3.94838	1.7101					0.0800802	0.0951951	0.119495	0.0708954											72.1987	68.6377	55.317	81.9585					3.86722	3.85202	3.43865	4.26538
					2.32127	2.83047	3.94811	1.71283					0.0801534	0.0952434	0.119511	0.0709763											72.7103	69.2369	55.9948	82.479					3.89111	3.87657	3.46498	4.28816
					2.32305	2.8317	3.94784	1.71555					0.0802266	0.0952918	0.119526	0.0710571											73.222	69.8361	56.6697	83.0025					3.915	3.90112	3.49121	4.31103
					2.32482	2.83292	3.94757	1.71827					0.0802998	0.0953401	0.119542	0.0711379											73.7337	70.4353	57.3415	83.5292					3.93889	3.92566	3.51734	4.33399
					2.32659	2.83415	3.9473	1.72099					0.080373	0.0953885	0.119558	0.0712187											74.2453	71.0345	58.0101	84.0589					3.96277	3.95021	3.54339	4.35704
					2.32837	2.83537	3.94704	1.72371					0.0804463	0.0954368	0.119574	0.0712993											74.757	71.6337	58.6755	84.5919					3.98666	3.97476	3.56933	4.38019
					2.33014	2.8366	3.94677	1.72643					0.0805195	0.0954852	0.11959	0.07138											75.2687	72.2329	59.3377	85.1281					4.01055	3.99931	3.59519	4.40343
					2.33191	2.83783	3.94651	1.72914					0.0805927	0.0955335	0.119607	0.0714605											75.7803	72.8321	59.9966	85.6676					4.03444	4.02386	3.62094	4.42678
					2.33368	2.83905	3.94625	1.73186					0.0806659	0.0955819	0.119623	0.0715411											76.292	73.4313	60.6522	86.2105					4.05833	4.04841	3.6466	4.45022
					2.33546	2.84028	3.94599	1.73457					0.0807391	0.0956302	0.119639	0.0716215											76.8037	74.0305	61.3044	86.7567					4.08222	4.07296	3.67215	4.47376
					2.33723	2.84151	3.94573	1.73728					0.0808123	0.0956786	0.119655	0.071702											77.3153	74.6297	61.9531	87.3063					4.1061	4.0975	3.69761	4.4974
					2.339	2.84273	3.94547	1.73999					0.0808856	0.0957269	0.119672	0.0717823											77.827	75.2289	62.5984	87.8595					4.12999	4.12205	3.72297	4.52114
					2.34078	2.84396	3.94522	1.7427					0.0809588	0.0957753	0.119688	0.0718626											78.3387	75.8281	63.2402	88.4161					4.15388	4.1466	3.74822	4.54498
					2.34255	2.84519	3.94496	1.74541					0.081032	0.0958236	0.119704	0.0719429											78.8503	76.4273	63.8785	88.9762					4.17777	4.17115	3.77338	4.56892
					2.34432	2.84641	3.94471	1.74812					0.0811052	0.095872	0.119721	0.0720231											79.362	77.0265	64.5132	89.5399					4.20166	4.1957	3.79843	4.59297
					2.3461	2.84764	3.94446	1.75082					0.0811784	0.0959203	0.119737	0.0721032											79.8736	77.6258	65.1443	90.1072					4.22555	4.22025	3.82338	4.61711
					2.34787	2.84886	3.94421	1.75352					0.0812516	0.0959687	0.119754	0.0721833											80.3853	78.225	65.7717	90.6782					4.24943	4.2448	3.84823	4.64136
					2.34964	2.85009	3.94396	1.75623					0.0813249	0.0960171	0.119771	0.0722634											80.897	78.8242	66.3955	91.2528					4.27332	4.26934	3.87297	4.66572
					2.35141	2.85132	3.94371	1.75893					0.0813981	0.0960654	0.119787	0.0723433											81.4086	79.4234	67.0157	91.831					4.29721	4.29389	3.89761	4.69017
					2.35319	2.85254	3.94346	1.76163					0.0814713	0.0961138	0.119804	0.0724233											81.9203	80.0226	67.6321	92.413					4.3211	4.31844	3.92215	4.71473
					2.35496	2.85377	3.94322	1.76432					0.0815445	0.0961621	0.119821	0.0725031											82.432	80.6218	68.2449	92.9987					4.34499	4.34299	3.94659	4.73939
					2.35673	2.855	3.94297	1.76702					0.0816177	0.0962105	0.119838	0.0725829											82.9436	81.221	68.8539	93.5881					4.36888	4.36754	3.97092	4.76416
					2.35851	2.85622	3.94273	1.76971					0.081691	0.0962588	0.119855	0.0726627											83.4553	81.8202	69.4592	94.1812					4.39277	4.39209	3.99515	4.78903
					2.36028	2.85745	3.94249	1.77241					0.0817642	0.0963072	0.119872	0.0727424											83.967	82.4194	70.0607	94.778					4.41665	4.41664	4.01927	4.814
					2.36205	2.85868	3.94225	1.7751					0.0818374	0.0963555	0.119889	0.0728221											84.4786	83.0186	70.6585	95.3786					4.44054	4.44118	4.0433	4.83907
					2.36383	2.8599	3.94201	1.77779					0.0819106	0.0964039	0.119906	0.0729016											84.9903	83.6178	71.2526	95.9829					4.46443	4.46573	4.06722	4.86424
					2.3656	2.86113	3.94178	1.78048					0.0819838	0.0964522	0.119923	0.0729812											85.502	84.217	71.843	96.591					4.48832	4.49028	4.09104	4.88952
					2.36737	2.86235	3.94154	1.78317					0.082057	0.0965006	0.11994	0.0730607											86.0136	84.8162	72.4296	97.2028					4.51221	4.51483	4.11476	4.9149
					2.36914	2.86358	3.94131	1.78585					0.0821303	0.0965489	0.119958	0.0731401											86.5253	85.4154	73.0125	97.8183					4.5361	4.53938	4.13838	4.94038
					2.37092	2.86481	3.94107	1.78854					0.0822035	0.0965973	0.119975	0.0732194											87.0369	86.0146	73.5917	98.4375					4.55998	4.56393	4.1619	4.96595
					2.37269	2.86603	3.94084	1.79122					0.0822767	0.0966456	0.119993	0.0732987											87.5486	86.6138	74.1673	99.0603					4.58387	4.58847	4.18532	4.99163
					2.37446	2.86726	3.94061	1.7939					0.0823499	0.096694	0.12001	0.073378											88.0603	87.213	74.7391	99.6869					4.60776	4.61302	4.20865	5.0174
					2.37624	2.86849	3.94039	1.79659					0.0824231	0.0967423	0.120027	0.0734572											88.5719	87.8122	75.3074	100.317					4.63165	4.63757	4.23187	5.04327
					2.37801	2.86971	3.94016	1.79926					0.0824964	0.0967907	0.120045	0.0735363											89.0836	88.4114	75.872	100.951					4.65554	4.66212	4.255	5.06924
					2.37978	2.87094	3.93994	1.80194					0.0825696	0.096839	0.120063	0.0736154											89.5953	89.0106	76.4331	101.588					4.67943	4.68667	4.27804	5.0953
					2.38156	2.87217	3.93971	1.80462					0.0826428	0.0968874	0.12008	0.0736944											90.1069	89.6098	76.9906	102.229					4.70332	4.71122	4.30098	5.12146
					2.38333	2.87339	3.93949	1.80729					0.082716	0.0969357	0.120098	0.0737733											90.6186	90.209	77.5446	102.873					4.7272	4.73577	4.32383	5.14771
					2.3851	2.87462	3.93927	1.80996					0.0827892	0.0969841	0.120116	0.0738522											91.1303	90.8082	78.0951	103.521					4.75109	4.76031	4.34658	5.17405
					2.38687	2.87584	3.93905	1.81264					0.0828624	0.0970324	0.120134	0.073931											91.6419	91.4074	78.6422	104.173					4.77498	4.78486	4.36925	5.20048
					2.38865	2.87707	3.93884	1.81531					0.0829357	0.0970808	0.120152	0.0740098											92.1536	92.0066	79.186	104.827					4.79887	4.80941	4.39182	5.227
					2.39042	2.8783	3.93862	1.81797					0.0830089	0.0971291	0.12017	0.0740885											92.6653	92.6058	79.7263	105.485					4.82276	4.83396	4.41431	5.25361
					2.39219	2.87952	3.93841	1.82064					0.0830821	0.0971775	0.120188	0.0741672											93.1769	93.205	80.2634	106.147					4.84665	4.85851	4.43671	5.2803
					2.39397	2.88075	3.93819	1.82331					0.0831553	0.0972258	0.120206	0.0742458											93.6886	93.8042	80.7972	106.811					4.87053	4.88306	4.45903	5.30709
					2.39574	2.88198	3.93798	1.82597					0.0832285	0.0972742	0.120224	0.0743243											94.2003	94.4034	81.3278	107.479					4.89442	4.90761	4.48126	5.33395
					2.39751	2.8832	3.93777	1.82863					0.0833017	0.0973226	0.120242	0.0744028											94.7119	95.0026	81.8552	108.15					4.91831	4.93215	4.50341	5.3609
					2.39929	2.88443	3.93756	1.83129					0.083375	0.0973709	0.120261	0.0744812											95.2236	95.6018	82.3796	108.824					4.9422	4.9567	4.52548	5.38793
					2.40106	2.88566	3.93736	1.83395					0.0834482	0.0974193	0.120279	0.0745595											95.7353	96.201	82.9009	109.501					4.96609	4.98125	4.54746	5.41504
					2.40283	2.88688	3.93715	1.83661					0.0835214	0.0974676	0.120297	0.0746378											96.2469	96.8002	83.4191	110.181					4.98998	5.0058	4.56937	5.44223
					2.4046	2.88811	3.93695	1.83927					0.0835946	0.097516	0.120316	0.074716											96.7586	97.3995	83.9345	110.864					5.01386	5.03035	4.5912	5.46949
					2.40638	2.88933	3.93675	1.84192					0.0836678	0.0975643	0.120334	0.0747942											97.2702	97.9987	84.4469	111.55					5.03775	5.0549	4.61296	5.49684
					2.40815	2.89056	3.93655	1.84457					0.0837411	0.0976127	0.120353	0.0748723											97.7819	98.5979	84.9566	112.239					5.06164	5.07945	4.63464	5.52425
					2.40992	2.89179	3.93635	1.84722					0.0838143	0.097661	0.120372	0.0749503											98.2936	99.1971	85.4634	112.931					5.08553	5.10399	4.65625	5.55174
					2.4117	2.89301	3.93615	1.84987					0.0838875	0.0977094	0.12039	0.0750283											98.8052	99.7963	85.9675	113.625					5.10942	5.12854	4.67778	5.5793
					2.41347	2.89424	3.93596	1.85252					0.0839607	0.0977577	0.120409	0.0751062											99.3169	100.395	86.469	114.322					5.13331	5.15309	4.69925	5.60693
					2.41524	2.89547	3.93577	1.85517					0.0840339	0.0978061	0.120428	0.075184											99.8286	100.995	86.9678	115.022					5.1572	5.17764	4.72065	5.63463
					2.41702	2.89669	3.93557	1.85781					0.0841071	0.0978544	0.120447	0.0752618											100.34	101.594	87.4641	115.724					5.18108	5.20219	4.74198	5.6624
					2.41879	2.89792	3.93538	1.86045					0.0841804	0.0979028	0.120466	0.0753395											100.852	102.193	87.9579	116.428					5.20497	5.22674	4.76324	5.69023
					2.42056	2.89915	3.9352	1.8631					0.0842536	0.0979511	0.120485	0.0754172											101.364	102.792	88.4492	117.135					5.22886	5.25128	4.78444	5.71813
					2.42233	2.90037	3.93501	1.86573					0.0843268	0.0979995	0.120504	0.0754948											101.875	103.391	88.9382	117.845					5.25275	5.27583	4.80558	5.74609
					2.42411	2.9016	3.93482	1.86837					0.0844	0.0980478	0.120523	0.0755723											102.387	103.991	89.4248	118.557					5.27664	5.30038	4.82666	5.77411
					2.42588	2.90282	3.93464	1.87101					0.0844732	0.0980962	0.120543	0.0756497											102.899	104.59	89.9091	119.271					5.30053	5.32493	4.84767	5.80219
					2.42765	2.90405	3.93446	1.87364					0.0845464	0.0981445	0.120562	0.0757271											103.41	105.189	90.3912	119.987					5.32441	5.34948	4.86863	5.83033
					2.42943	2.90528	3.93428	1.87628					0.0846197	0.0981929	0.120581	0.0758045											103.922	105.788	90.8711	120.705					5.3483	5.37403	4.88953	5.85853
					2.4312	2.9065	3.9341	1.87891					0.0846929	0.0982412	0.120601	0.0758817											104.434	106.387	91.3489	121.426					5.37219	5.39858	4.91037	5.88678
					2.43297	2.90773	3.93392	1.88154					0.0847661	0.0982896	0.12062	0.0759589											104.945	106.987	91.8247	122.149					5.39608	5.42312	4.93115	5.91509
					2.43474	2.90896	3.93375	1.88417					0.0848393	0.0983379	0.12064	0.076036											105.457	107.586	92.2984	122.873					5.41997	5.44767	4.95189	5.94346
					2.43652	2.91018	3.93357	1.88679					0.0849125	0.0983863	0.120659	0.0761131											105.969	108.185	92.7701	123.6					5.44386	5.47222	4.97257	5.97188
					2.43829	2.91141	3.9334	1.88942					0.0849858	0.0984346	0.120679	0.0761901											106.48	108.784	93.2399	124.329					5.46775	5.49677	4.9932	6.00034
					2.44006	2.91264	3.93323	1.89204					0.085059	0.098483	0.120699	0.076267											106.992	109.384	93.7078	125.059					5.49163	5.52132	5.01377	6.02886
					2.44184	2.91386	3.93306	1.89466					0.0851322	0.0985314	0.120719	0.0763439											107.504	109.983	94.1739	125.792					5.51552	5.54587	5.0343	6.05743
					2.44361	2.91509	3.9329	1.89728					0.0852054	0.0985797	0.120739	0.0764207											108.015	110.582	94.6382	126.526					5.53941	5.57042	5.05478	6.08605
					2.44538	2.91631	3.93273	1.8999					0.0852786	0.0986281	0.120759	0.0764974											108.527	111.181	95.1008	127.261					5.5633	5.59496	5.07522	6.11471
					2.44716	2.91754	3.93257	1.90251					0.0853518	0.0986764	0.120779	0.0765741											109.039	111.78	95.5616	127.999					5.58719	5.61951	5.09561	6.14342
					2.44893	2.91877	3.93241	1.90513					0.0854251	0.0987248	0.120799	0.0766506											109.55	112.38	96.0208	128.738					5.61108	5.64406	5.11595	6.17217
					2.4507	2.91999	3.93225	1.90774					0.0854983	0.0987731	0.120819	0.0767272											110.062	112.979	96.4784	129.479					5.63496	5.66861	5.13625	6.20097
					2.45247	2.92122	3.93209	1.91035					0.0855715	0.0988215	0.120839	0.0768036											110.574	113.578	96.9345	130.221					5.65885	5.69316	5.15651	6.22981
					2.45425	2.92245	3.93193	1.91296					0.0856447	0.0988698	0.12086	0.07688											111.085	114.177	97.389	130.965					5.68274	5.71771	5.17673	6.25869
					2.45602	2.92367	3.93178	1.91556					0.0857179	0.0989182	0.12088	0.0769563											111.597	114.776	97.842	131.711					5.70663	5.74226	5.1969	6.28761
					2.45779	2.9249	3.93163	1.91817					0.0857912	0.0989665	0.1209	0.0770326											112.109	115.376	98.2935	132.458					5.73052	5.7668	5.21704	6.31657
					2.45957	2.92613	3.93148	1.92077					0.0858644	0.0990149	0.120921	0.0771087											112.62	115.975	98.7437	133.206					5.75441	5.79135	5.23714	6.34557
					2.46134	2.92735	3.93133	1.92337					0.0859376	0.0990632	0.120942	0.0771848											113.132	116.574	99.1924	133.955					5.7783	5.8159	5.2572	6.3746
					2.46311	2.92858	3.93118	1.92597					0.0860108	0.0991116	0.120962	0.0772609											113.644	117.173	99.6399	134.706					5.80218	5.84045	5.27722	6.40368
					2.46489	2.9298	3.93104	1.92857					0.086084	0.0991599	0.120983	0.0773368											114.155	117.772	100.086	135.459					5.82607	5.865	5.29721	6.43279
					2.46666	2.93103	3.93089	1.93117					0.0861572	0.0992083	0.121004	0.0774127											114.667	118.372	100.531	136.212					5.84996	5.88955	5.31716	6.46193
					2.46843	2.93226	3.93075	1.93376					0.0862305	0.0992566	0.121025	0.0774885											115.179	118.971	100.974	136.967					5.87385	5.91409	5.33708	6.49111
					2.4702	2.93348	3.93061	1.93636					0.0863037	0.099305	0.121046	0.0775643											115.69	119.57	101.417	137.723					5.89774	5.93864	5.35696	6.52033
					2.47198	2.93471	3.93047	1.93895					0.0863769	0.0993533	0.121067	0.0776399											116.202	120.169	101.858	138.48					5.92163	5.96319	5.37681	6.54957
					2.47375	2.93594	3.93034	1.94153					0.0864501	0.0994017	0.121088	0.0777155											116.714	120.768	102.298	139.239					5.94551	5.98774	5.39663	6.57885
					2.47552	2.93716	3.9302	1.94412					0.0865233	0.09945	0.121109	0.0777911											117.225	121.368	102.737	139.998					5.9694	6.01229	5.41642	6.60816
					2.4773	2.93839	3.93007	1.94671					0.0865965	0.0994984	0.12113	0.0778665											117.737	121.967	103.175	140.759					5.99329	6.03684	5.43618	6.63749
					2.47907	2.93962	3.92994	1.94929					0.0866698	0.0995467	0.121152	0.0779419											118.248	122.566	103.612	141.52					6.01718	6.06139	5.45591	6.66686
					2.48084	2.94084	3.92981	1.95187					0.086743	0.0995951	0.121173	0.0780172											118.76	123.165	104.047	142.283					6.04107	6.08593	5.47561	6.69626
					2.48262	2.94207	3.92969	1.95445					0.0868162	0.0996434	0.121194	0.0780925											119.272	123.764	104.482	143.047					6.06496	6.11048	5.49528	6.72568
					2.48439	2.94329	3.92956	1.95703					0.0868894	0.0996918	0.121216	0.0781676											119.783	124.364	104.916	143.811					6.08884	6.13503	5.51493	6.75514
					2.48616	2.94452	3.92944	1.9596					0.0869626	0.0997402	0.121238	0.0782427											120.295	124.963	105.349	144.577					6.11273	6.15958	5.53454	6.78462
					2.48793	2.94575	3.92932	1.96218					0.0870359	0.0997885	0.121259	0.0783177											120.807	125.562	105.78	145.344					6.13662	6.18413	5.55413	6.81412
					2.48971	2.94697	3.9292	1.96475					0.0871091	0.0998369	0.121281	0.0783927											121.318	126.161	106.211	146.111					6.16051	6.20868	5.5737	6.84365
					2.49148	2.9482	3.92908	1.96732					0.0871823	0.0998852	0.121303	0.0784675											121.83	126.76	106.641	146.879					6.1844	6.23323	5.59324	6.87321
					2.49325	2.94943	3.92897	1.96988					0.0872555	0.0999336	0.121325	0.0785423											122.342	127.36	107.071	147.649					6.20829	6.25777	5.61276	6.90279
					2.49503	2.95065	3.92885	1.97245					0.0873287	0.0999819	0.121347	0.078617											122.853	127.959	107.499	148.419					6.23218	6.28232	5.63225	6.9324
					2.4968	2.95188	3.92874	1.97501					0.0874019	0.10003	0.121369	0.0786917											123.365	128.558	107.927	149.189					6.25606	6.30687	5.65172	6.96203
					2.49857	2.95311	3.92863	1.97758					0.0874752	0.100079	0.121391	0.0787662											123.877	129.157	108.353	149.961					6.27995	6.33142	5.67116	6.99168
					2.50035	2.95433	3.92853	1.98014					0.0875484	0.100127	0.121413	0.0788407											124.388	129.756	108.779	150.734					6.30384	6.35597	5.69059	7.02135
					2.50212	2.95556	3.92842	1.98269					0.0876216	0.100175	0.121436	0.0789151											124.9	130.356	109.204	151.507					6.32773	6.38052	5.70999	7.05105
					2.50389	2.95678	3.92832	1.98525					0.0876948	0.100224	0.121458	0.0789895											125.412	130.955	109.629	152.281					6.35162	6.40507	5.72937	7.08076
					2.50566	2.95801	3.92822	1.9878					0.087768	0.100272	0.12148	0.0790637											125.923	131.554	110.052	153.056					6.37551	6.42961	5.74873	7.1105
					2.50744	2.95924	3.92812	1.99036					0.0878413	0.10032	0.121503	0.0791379											126.435	132.153	110.475	153.831					6.39939	6.45416	5.76807	7.14026
					2.50921	2.96046	3.92802	1.99291					0.0879145	0.100369	0.121525	0.079212											126.947	132.752	110.898	154.607					6.42328	6.47871	5.78738	7.17004
					2.51098	2.96169	3.92793	1.99545					0.0879877	0.100417	0.121548	0.079286											127.458	133.352	111.319	155.384					6.44717	6.50326	5.80668	7.19983
					2.51276	2.96292	3.92783	1.998					0.0880609	0.100465	0.121571	0.07936											127.97	133.951	111.74	156.161					6.47106	6.52781	5.82597	7.22965
					2.51453	2.96414	3.92774	2.00054					0.0881341	0.100514	0.121594	0.0794338											128.482	134.55	112.161	156.939					6.49495	6.55236	5.84523	7.25948
					2.5163	2.96537	3.92765	2.00308					0.0882073	0.100562	0.121617	0.0795076											128.993	135.149	112.58	157.718					6.51884	6.5769	5.86447	7.28934
					2.51808	2.9666	3.92757	2.00562					0.0882806	0.10061	0.12164	0.0795813											129.505	135.748	112.999	158.497					6.54273	6.60145	5.8837	7.31921
					2.51985	2.96782	3.92748	2.00816					0.0883538	0.100659	0.121663	0.0796549											130.017	136.348	113.418	159.277					6.56661	6.626	5.90291	7.3491
					2.52162	2.96905	3.9274	2.0107					0.088427	0.100707	0.121686	0.0797285											130.528	136.947	113.836	160.058					6.5905	6.65055	5.9221	7.379
					2.52339	2.97027	3.92732	2.01323					0.0885002	0.100756	0.121709	0.079802											131.04	137.546	114.253	160.839					6.61439	6.6751	5.94127	7.40892
					2.52517	2.9715	3.92724	2.01576					0.0885734	0.100804	0.121732	0.0798753											131.552	138.145	114.67	161.621					6.63828	6.69965	5.96043	7.43886
					2.52694	2.97273	3.92716	2.01829					0.0886466	0.100852	0.121756	0.0799486											132.063	138.744	115.086	162.403					6.66217	6.7242	5.97958	7.46881
					2.52871	2.97395	3.92709	2.02082					0.0887199	0.100901	0.121779	0.0800219											132.575	139.344	115.502	163.186					6.68606	6.74874	5.9987	7.49878
					2.53049	2.97518	3.92702	2.02334					0.0887931	0.100949	0.121803	0.080095											133.087	139.943	115.917	163.969					6.70994	6.77329	6.01782	7.52877
					2.53226	2.97641	3.92695	2.02587					0.0888663	0.100997	0.121827	0.0801681											133.598	140.542	116.332	164.753					6.73383	6.79784	6.03692	7.55877
					2.53403	2.97763	3.92688	2.02839					0.0889395	0.101046	0.12185	0.0802411											134.11	141.141	116.746	165.537					6.75772	6.82239	6.056	7.58878
					2.53581	2.97886	3.92681	2.0309					0.0890127	0.101094	0.121874	0.080314											134.622	141.74	117.159	166.322					6.78161	6.84694	6.07507	7.61881
					2.53758	2.98009	3.92675	2.03342					0.089086	0.101142	0.121898	0.0803868											135.133	142.34	117.573	167.107					6.8055	6.87149	6.09412	7.64885
					2.53935	2.98131	3.92669	2.03594					0.0891592	0.101191	0.121922	0.0804595											135.645	142.939	117.985	167.892					6.82939	6.89604	6.11316	7.67891
					2.54112	2.98254	3.92663	2.03845					0.0892324	0.101239	0.121946	0.0805322											136.157	143.538	118.398	168.679					6.85327	6.92058	6.13219	7.70898
					2.5429	2.98376	3.92657	2.04096					0.0893056	0.101287	0.12197	0.0806047											136.668	144.137	118.809	169.465					6.87716	6.94513	6.15121	7.73906
					2.54467	2.98499	3.92652	2.04346					0.0893788	0.101336	0.121994	0.0806772											137.18	144.736	119.221	170.252					6.90105	6.96968	6.17021	7.76915
					2.54644	2.98622	3.92646	2.04597					0.089452	0.101384	0.122019	0.0807496											137.692	145.336	119.632	171.04					6.92494	6.99423	6.1892	7.79926
					2.54822	2.98744	3.92641	2.04847					0.0895253	0.101432	0.122043	0.0808219											138.203	145.935	120.042	171.827					6.94883	7.01878	6.20817	7.82938
					2.54999	2.98867	3.92636	2.05097					0.0895985	0.101481	0.122067	0.0808942											138.715	146.534	120.453	172.616					6.97272	7.04333	6.22714	7.85951
					2.55176	2.9899	3.92632	2.05347					0.0896717	0.101529	0.122092	0.0809663											139.227	147.133	120.862	173.404					6.99661	7.06787	6.24609	7.88966
					2.55353	2.99112	3.92628	2.05597					0.0897449	0.101578	0.122117	0.0810384											139.738	147.733	121.272	174.193					7.02049	7.09242	6.26503	7.91981
					2.55531	2.99235	3.92623	2.05846					0.0898181	0.101626	0.122141	0.0811104											140.25	148.332	121.681	174.983					7.04438	7.11697	6.28396	7.94998
					2.55708	2.99358	3.92619	2.06096					0.0898913	0.101674	0.122166	0.0811822											140.762	148.931	122.089	175.773					7.06827	7.14152	6.30288	7.98016
					2.55885	2.9948	3.92616	2.06345					0.0899646	0.101723	0.122191	0.0812541											141.273	149.53	122.497	176.563					7.09216	7.16607	6.32179	8.01035
					2.56063	2.99603	3.92612	2.06593					0.0900378	0.101771	0.122216	0.0813258											141.785	150.129	122.905	177.353					7.11605	7.19062	6.34069	8.04055
					2.5624	2.99725	3.92609	2.06842					0.090111	0.101819	0.122241	0.0813974											142.297	150.729	123.313	178.144					7.13994	7.21517	6.35958	8.07076
					2.56417	2.99848	3.92606	2.0709					0.0901842	0.101868	0.122266	0.081469											142.808	151.328	123.72	178.935					7.16382	7.23971	6.37845	8.10098
					2.56595	2.99971	3.92603	2.07338					0.0902574	0.101916	0.122292	0.0815404											143.32	151.927	124.127	179.727					7.18771	7.26426	6.39732	8.13121
					2.56772	3.00093	3.92601	2.07586					0.0903307	0.101964	0.122317	0.0816118											143.832	152.526	124.534	180.519					7.2116	7.28881	6.41618	8.16145
					2.56949	3.00216	3.92598	2.07834					0.0904039	0.102013	0.122342	0.0816831											144.343	153.125	124.94	181.311					7.23549	7.31336	6.43502	8.1917
					2.57126	3.00339	3.92596	2.08081					0.0904771	0.102061	0.122368	0.0817543											144.855	153.725	125.346	182.103					7.25938	7.33791	6.45386	8.22196
					2.57304	3.00461	3.92594	2.08328					0.0905503	0.102109	0.122393	0.0818254											145.367	154.324	125.751	182.896					7.28327	7.36246	6.47269	8.25222
					2.57481	3.00584	3.92593	2.08575					0.0906235	0.102158	0.122419	0.0818964											145.878	154.923	126.156	183.689					7.30716	7.38701	6.49151	8.2825
					2.57658	3.00707	3.92591	2.08822					0.0906967	0.102206	0.122445	0.0819673											146.39	155.522	126.561	184.483					7.33104	7.41155	6.51032	8.31279
					2.57836	3.00829	3.9259	2.09068					0.09077	0.102254	0.122471	0.0820382
					2.58013	3.00952	3.92589	2.09314					0.0908432	0.102303	0.122497	0.0821089
					2.5819	3.01074	3.92589	2.0956					0.0909164	0.102351	0.122523	0.0821796
					2.58368	3.01197	3.92588	2.09806					0.0909896	0.1024	0.122549	0.0822502
					2.58545	3.0132	3.92588	2.10052					0.0910628	0.102448	0.122575	0.0823206
					2.58722	3.01442	3.92588	2.10297					0.0911361	0.102496	0.122601	0.082391
					2.58899	3.01565	3.92588	2.10542					0.0912093	0.102545	0.122628	0.0824613
					2.59077	3.01688	3.92589	2.10787					0.0912825	0.102593	0.122654	0.0825315
					2.59254	3.0181	3.92589	2.11031					0.0913557	0.102641	0.122681	0.0826017
					2.59431	3.01933	3.92591	2.11275					0.0914289	0.10269	0.122708	0.0826717
					2.59609	3.02056	3.92592	2.11519					0.0915021	0.102738	0.122734	0.0827416
					2.59786	3.02178	3.92593	2.11763					0.0915754	0.102786	0.122761	0.0828115
					2.59963	3.02301	3.92595	2.12007					0.0916486	0.102835	0.122788	0.0828812
					2.60141	3.02423	3.92597	2.1225					0.0917218	0.102883	0.122815	0.0829509
					2.60318	3.02546	3.92599	2.12493					0.091795	0.102931	0.122842	0.0830204
					2.60495	3.02669	3.92602	2.12736					0.0918682	0.10298	0.12287	0.0830899
					2.60672	3.02791	3.92605	2.12978					0.0919414	0.103028	0.122897	0.0831593
					2.6085	3.02914	3.92608	2.1322					0.0920147	0.103076	0.122924	0.0832285
					2.61027	3.03037	3.92611	2.13462					0.0920879	0.103125	0.122952	0.0832977
					2.61204	3.03159	3.92614	2.13704					0.0921611	0.103173	0.122979	0.0833668
					2.61382	3.03282	3.92618	2.13946					0.0922343	0.103221	0.123007	0.0834358
					2.61559	3.03405	3.92622	2.14187					0.0923075	0.10327	0.123035	0.0835047
					2.61736	3.03527	3.92627	2.14428					0.0923808	0.103318	0.123063	0.0835735
					2.61914	3.0365	3.92631	2.14669					0.092454	0.103367	0.123091	0.0836422
					2.62091	3.03772	3.92636	2.14909					0.0925272	0.103415	0.123119	0.0837108
					2.62268	3.03895	3.92641	2.15149					0.0926004	0.103463	0.123147	0.0837794
					2.62445	3.04018	3.92646	2.15389					0.0926736	0.103512	0.123175	0.0838478
					2.62623	3.0414	3.92652	2.15629					0.0927468	0.10356	0.123204	0.0839161
					2.628	3.04263	3.92658	2.15868					0.0928201	0.103608	0.123232	0.0839843
					2.62977	3.04386	3.92664	2.16107					0.0928933	0.103657	0.123261	0.0840525
					2.63155	3.04508	3.9267	2.16346					0.0929665	0.103705	0.12329	0.0841205
					2.63332	3.04631	3.92677	2.16585					0.0930397	0.103753	0.123318	0.0841884
					2.63509	3.04754	3.92684	2.16823					0.0931129	0.103802	0.123347	0.0842562
					2.63687	3.04876	3.92691	2.17061					0.0931862	0.10385	0.123376	0.084324
					2.63864	3.04999	3.92699	2.17299					0.0932594	0.103898	0.123405	0.0843916
					2.64041	3.05121	3.92706	2.17536					0.0933326	0.103947	0.123434	0.0844591
					2.64218	3.05244	3.92714	2.17774					0.0934058	0.103995	0.123464	0.0845266
					2.64396	3.05367	3.92723	2.18011					0.093479	0.104043	0.123493	0.0845939
					2.64573	3.05489	3.92731	2.18247					0.0935522	0.104092	0.123522	0.0846612
					2.6475	3.05612	3.9274	2.18484					0.0936255	0.10414	0.123552	0.0847283
					2.64928	3.05735	3.92749	2.1872					0.0936987	0.104189	0.123582	0.0847953
					2.65105	3.05857	3.92759	2.18956					0.0937719	0.104237	0.123612	0.0848622
					2.65282	3.0598	3.92768	2.19191					0.0938451	0.104285	0.123641	0.0849291
					2.65459	3.06103	3.92778	2.19427					0.0939183	0.104334	0.123671	0.0849958
					2.65637	3.06225	3.92789	2.19662					0.0939915	0.104382	0.123701	0.0850624
					2.65814	3.06348	3.92799	2.19896					0.0940648	0.10443	0.123732	0.085129
					2.65991	3.0647	3.9281	2.20131					0.094138	0.104479	0.123762	0.0851954
					2.66169	3.06593	3.92821	2.20365					0.0942112	0.104527	0.123792	0.0852617
					2.66346	3.06716	3.92832	2.20599					0.0942844	0.104575	0.123823	0.0853279
					2.66523	3.06838	3.92844	2.20833					0.0943576	0.104624	0.123853	0.085394
					2.66701	3.06961	3.92856	2.21066					0.0944309	0.104672	0.123884	0.08546
					2.66878	3.07084	3.92868	2.21299					0.0945041	0.10472	0.123915	0.0855259
					2.67055	3.07206	3.92881	2.21532					0.0945773	0.104769	0.123946	0.0855917
					2.67232	3.07329	3.92894	2.21764					0.0946505	0.104817	0.123977	0.0856574
					2.6741	3.07452	3.92907	2.21996					0.0947237	0.104865	0.124008	0.085723
					2.67587	3.07574	3.9292	2.22228					0.0947969	0.104914	0.124039	0.0857885
					2.67764	3.07697	3.92934	2.2246					0.0948702	0.104962	0.12407	0.0858539
					2.67942	3.07819	3.92948	2.22691					0.0949434	0.105011	0.124102	0.0859191
					2.68119	3.07942	3.92962	2.22922					0.0950166	0.105059	0.124133	0.0859843
					2.68296	3.08065	3.92977	2.23152					0.0950898	0.105107	0.124165	0.0860493
					2.68474	3.08187	3.92992	2.23383					0.095163	0.105156	0.124197	0.0861143
					2.68651	3.0831	3.93007	2.23613					0.0952363	0.105204	0.124229	0.0861791
					2.68828	3.08433	3.93023	2.23843					0.0953095	0.105252	0.124261	0.0862439
					2.69005	3.08555	3.93038	2.24072					0.0953827	0.105301	0.124293	0.0863085
					2.69183	3.08678	3.93055	2.24301					0.0954559	0.105349	0.124325	0.086373
					2.6936	3.08801	3.93071	2.2453					0.0955291	0.105397	0.124357	0.0864374
					2.69537	3.08923	3.93088	2.24759					0.0956023	0.105446	0.12439	0.0865017
					2.69715	3.09046	3.93105	2.24987					0.0956756	0.105494	0.124422	0.0865659
					2.69892	3.09168	3.93122	2.25215					0.0957488	0.105542	0.124455	0.08663
					2.70069	3.09291	3.9314	2.25442					0.095822	0.105591	0.124487	0.086694
					2.70247	3.09414	3.93158	2.2567					0.0958952	0.105639	0.12452	0.0867579
					2.70424	3.09536	3.93176	2.25897					0.0959684	0.105687	0.124553	0.0868216
					2.70601	3.09659	3.93195	2.26123					0.0960416	0.105736	0.124586	0.0868853
					2.70778	3.09782	3.93214	2.2635					0.0961149	0.105784	0.124619	0.0869488
					2.70956	3.09904	3.93233	2.26576					0.0961881	0.105832	0.124653	0.0870122
					2.71133	3.10027	3.93252	2.26801					0.0962613	0.105881	0.124686	0.0870756
					2.7131	3.1015	3.93272	2.27027					0.0963345	0.105929	0.12472	0.0871388
					2.71488	3.10272	3.93293	2.27252					0.0964077	0.105978	0.124753	0.0872019
					2.71665	3.10395	3.93313	2.27477					0.096481	0.106026	0.124787	0.0872648
					2.71842	3.10517	3.93334	2.27701					0.0965542	0.106074	0.124821	0.0873277
					2.7202	3.1064	3.93355	2.27925					0.0966274	0.106123	0.124855	0.0873905
					2.72197	3.10763	3.93376	2.28149					0.0967006	0.106171	0.124889	0.0874531
					2.72374	3.10885	3.93398	2.28372					0.0967738	0.106219	0.124923	0.0875157
					2.72551	3.11008	3.9342	2.28596					0.096847	0.106268	0.124957	0.0875781
					2.72729	3.11131	3.93443	2.28818					0.0969203	0.106316	0.124992	0.0876404
					2.72906	3.11253	3.93466	2.29041					0.0969935	0.106364	0.125026	0.0877026
					2.73083	3.11376	3.93489	2.29263					0.0970667	0.106413	0.125061	0.0877647
					2.73261	3.11499	3.93512	2.29485					0.0971399	0.106461	0.125096	0.0878266
					2.73438	3.11621	3.93536	2.29706					0.0972131	0.106509	0.12513	0.0878885
					2.73615	3.11744	3.9356	2.29927					0.0972863	0.106558	0.125165	0.0879502
					2.73793	3.11866	3.93585	2.30148					0.0973596	0.106606	0.1252	0.0880118
					2.7397	3.11989	3.93609	2.30369					0.0974328	0.106654	0.125236	0.0880733
					2.74147	3.12112	3.93635	2.30589					0.097506	0.106703	0.125271	0.0881347
					2.74324	3.12234	3.9366	2.30809					0.0975792	0.106751	0.125306	0.088196
					2.74502	3.12357	3.93686	2.31028					0.0976524	0.1068	0.125342	0.0882572
					2.74679	3.1248	3.93712	2.31247					0.0977257	0.106848	0.125378	0.0883182
					2.74856	3.12602	3.93738	2.31466					0.0977989	0.106896	0.125413	0.0883791
					2.75034	3.12725	3.93765	2.31684					0.0978721	0.106945	0.125449	0.08844
					2.75211	3.12848	3.93793	2.31903					0.0979453	0.106993	0.125485	0.0885007
					2.75388	3.1297	3.9382	2.3212					0.0980185	0.107041	0.125521	0.0885612
					2.75565	3.13093	3.93848	2.32338					0.0980917	0.10709	0.125558	0.0886217
					2.75743	3.13215	3.93876	2.32555					0.098165	0.107138	0.125594	0.088682
					2.7592	3.13338	3.93905	2.32771					0.0982382	0.107186	0.12563	0.0887423
					2.76097	3.13461	3.93934	2.32988					0.0983114	0.107235	0.125667	0.0888024
					2.76275	3.13583	3.93963	2.33204					0.0983846	0.107283	0.125704	0.0888624
					2.76452	3.13706	3.93993	2.33419					0.0984578	0.107331	0.125741	0.0889222
					2.76629	3.13829	3.94023	2.33635					0.0985311	0.10738	0.125778	0.088982
					2.76807	3.13951	3.94053	2.3385					0.0986043	0.107428	0.125815	0.0890416
					2.76984	3.14074	3.94084	2.34064					0.0986775	0.107476	0.125852	0.0891012
					2.77161	3.14197	3.94115	2.34278					0.0987507	0.107525	0.125889	0.0891606
					2.77338	3.14319	3.94146	2.34492					0.0988239	0.107573	0.125926	0.0892198
					2.77516	3.14442	3.94178	2.34706					0.0988971	0.107622	0.125964	0.089279
					2.77693	3.14564	3.9421	2.34919					0.0989704	0.10767	0.126002	0.089338
					2.7787	3.14687	3.94242	2.35132					0.0990436	0.107718	0.126039	0.089397
					2.78048	3.1481	3.94275	2.35344					0.0991168	0.107767	0.126077	0.0894558
					2.78225	3.14932	3.94309	2.35556					0.09919	0.107815	0.126115	0.0895144
					2.78402	3.15055	3.94342	2.35768					0.0992632	0.107863	0.126154	0.089573
					2.7858	3.15178	3.94376	2.35979					0.0993364	0.107912	0.126192	0.0896314
					2.78757	3.153	3.94411	2.3619					0.0994097	0.10796	0.12623	0.0896898
					2.78934	3.15423	3.94445	2.36401					0.0994829	0.108008	0.126269	0.0897479
					2.79111	3.15546	3.9448	2.36611					0.0995561	0.108057	0.126307	0.089806
					2.79289	3.15668	3.94516	2.36821					0.0996293	0.108105	0.126346	0.089864
					2.79466	3.15791	3.94552	2.3703					0.0997025	0.108153	0.126385	0.0899218
					2.79643	3.15913	3.94588	2.37239					0.0997758	0.108202	0.126424	0.0899795
					2.79821	3.16036	3.94624	2.37448					0.099849	0.10825	0.126463	0.0900371
					2.79998	3.16159	3.94661	2.37656					0.0999222	0.108298	0.126502	0.0900946
					2.80175	3.16281	3.94699	2.37864					0.0999954	0.108347	0.126542	0.0901519
					2.80353	3.16404	3.94736	2.38072					0.100069	0.108395	0.126581	0.0902091
					2.8053	3.16527	3.94775	2.38279					0.100142	0.108443	0.126621	0.0902662
					2.80707	3.16649	3.94813	2.38485					0.100215	0.108492	0.126661	0.0903232
					2.80884	3.16772	3.94852	2.38692					0.100288	0.10854	0.1267	0.0903801
					2.81062	3.16895	3.94891	2.38898					0.100361	0.108589	0.12674	0.0904368
					2.81239	3.17017	3.94931	2.39104					0.100435	0.108637	0.12678	0.0904934
					2.81416	3.1714	3.94971	2.39309					0.100508	0.108685	0.126821	0.0905499
					2.81594	3.17262	3.95011	2.39514					0.100581	0.108734	0.126861	0.0906062
					2.81771	3.17385	3.95052	2.39718					0.100654	0.108782	0.126901	0.0906625
					2.81948	3.17508	3.95093	2.39922					0.100728	0.10883	0.126942	0.0907186
					2.82126	3.1763	3.95135	2.40126					0.100801	0.108879	0.126983	0.0907745
					2.82303	3.17753	3.95177	2.40329					0.100874	0.108927	0.127024	0.0908304
					2.8248	3.17876	3.95219	2.40532					0.100947	0.108975	0.127065	0.0908861
					2.82657	3.17998	3.95262	2.40734					0.10102	0.109024	0.127106	0.0909417
					2.82835	3.18121	3.95305	2.40937					0.101094	0.109072	0.127147	0.0909972
					2.83012	3.18244	3.95349	2.41138					0.101167	0.10912	0.127188	0.0910526
					2.83189	3.18366	3.95393	2.4134					0.10124	0.109169	0.12723	0.0911078
					2.83367	3.18489	3.95437	2.4154					0.101313	0.109217	0.127271	0.0911629
					2.83544	3.18611	3.95482	2.41741					0.101387	0.109265	0.127313	0.0912179
					2.83721	3.18734	3.95527	2.41941					0.10146	0.109314	0.127355	0.0912728
					2.83899	3.18857	3.95573	2.42141					0.101533	0.109362	0.127397	0.0913275
					2.84076	3.18979	3.95619	2.4234					0.101606	0.109411	0.127439	0.0913821
					2.84253	3.19102	3.95665	2.42539					0.101679	0.109459	0.127481	0.0914366
					2.8443	3.19225	3.95712	2.42737					0.101753	0.109507	0.127524	0.0914909
					2.84608	3.19347	3.95759	2.42935					0.101826	0.109556	0.127566	0.0915452
					2.84785	3.1947	3.95807	2.43133					0.101899	0.109604	0.127609	0.0915993
					2.84962	3.19593	3.95855	2.4333					0.101972	0.109652	0.127651	0.0916532
					2.8514	3.19715	3.95903	2.43527					0.102046	0.109701	0.127694	0.0917071
					2.85317	3.19838	3.95952	2.43723					0.102119	0.109749	0.127737	0.0917608
					2.85494	3.1996	3.96002	2.43919					0.102192	0.109797	0.12778	0.0918144
					2.85671	3.20083	3.96051	2.44115					0.102265	0.109846	0.127824	0.0918679
					2.85849	3.20206	3.96101	2.4431					0.102338	0.109894	0.127867	0.0919212
					2.86026	3.20328	3.96152	2.44505					0.102412	0.109942	0.12791	0.0919744
					2.86203	3.20451	3.96203	2.44699					0.102485	0.109991	0.127954	0.0920275
					2.86381	3.20574	3.96254	2.44893					0.102558	0.110039	0.127998	0.0920805
					2.86558	3.20696	3.96306	2.45086					0.102631	0.110087	0.128042	0.0921333
					2.86735	3.20819	3.96358	2.45279					0.102704	0.110136	0.128086	0.092186
					2.86913	3.20942	3.96411	2.45472					0.102778	0.110184	0.12813	0.0922386
					2.8709	3.21064	3.96464	2.45664					0.102851	0.110233	0.128174	0.092291
					2.87267	3.21187	3.96518	2.45856					0.102924	0.110281	0.128218	0.0923433
					2.87444	3.21309	3.96572	2.46047					0.102997	0.110329	0.128263	0.0923955
					2.87622	3.21432	3.96626	2.46238					0.103071	0.110378	0.128308	0.0924476
					2.87799	3.21555	3.96681	2.46428					0.103144	0.110426	0.128352	0.0924995
					2.87976	3.21677	3.96736	2.46618					0.103217	0.110474	0.128397	0.0925513
					2.88154	3.218	3.96792	2.46808					0.10329	0.110523	0.128442	0.092603
					2.88331	3.21923	3.96848	2.46997					0.103363	0.110571	0.128487	0.0926546
					2.88508	3.22045	3.96905	2.47186					0.103437	0.110619	0.128533	0.092706
					2.88686	3.22168	3.96962	2.47374					0.10351	0.110668	0.128578	0.0927573
					2.88863	3.22291	3.97019	2.47562					0.103583	0.110716	0.128624	0.0928084
					2.8904	3.22413	3.97077	2.47749					0.103656	0.110764	0.128669	0.0928595
					2.89217	3.22536	3.97135	2.47936					0.10373	0.110813	0.128715	0.0929104
					2.89395	3.22658	3.97194	2.48123					0.103803	0.110861	0.128761	0.0929612
					2.89572	3.22781	3.97253	2.48309					0.103876	0.110909	0.128807	0.0930118
					2.89749	3.22904	3.97313	2.48495					0.103949	0.110958	0.128853	0.0930623
					2.89927	3.23026	3.97373	2.4868					0.104022	0.111006	0.1289	0.0931127
					2.90104	3.23149	3.97433	2.48864					0.104096	0.111055	0.128946	0.093163
					2.90281	3.23272	3.97494	2.49049					0.104169	0.111103	0.128993	0.0932131
					2.90459	3.23394	3.97556	2.49233					0.104242	0.111151	0.129039	0.0932631
					2.90636	3.23517	3.97618	2.49416					0.104315	0.1112	0.129086	0.093313
					2.90813	3.2364	3.9768	2.49599					0.104388	0.111248	0.129133	0.0933627
					2.9099	3.23762	3.97743	2.49781					0.104462	0.111296	0.12918	0.0934123
					2.91168	3.23885	3.97806	2.49963					0.104535	0.111345	0.129227	0.0934618
					2.91345	3.24007	3.9787	2.50145					0.104608	0.111393	0.129275	0.0935112
					2.91522	3.2413	3.97934	2.50326					0.104681	0.111441	0.129322	0.0935604
					2.917	3.24253	3.97999	2.50507					0.104755	0.11149	0.12937	0.0936095
					2.91877	3.24375	3.98064	2.50687					0.104828	0.111538	0.129418	0.0936585
					2.92054	3.24498	3.98129	2.50867					0.104901	0.111586	0.129465	0.0937073
					2.92232	3.24621	3.98195	2.51046					0.104974	0.111635	0.129513	0.093756
					2.92409	3.24743	3.98262	2.51225					0.105047	0.111683	0.129562	0.0938046
					2.92586	3.24866	3.98329	2.51403					0.105121	0.111731	0.12961	0.0938531
					2.92763	3.24989	3.98396	2.51581					0.105194	0.11178	0.129658	0.0939014
					2.92941	3.25111	3.98464	2.51758					0.105267	0.111828	0.129707	0.0939496
					2.93118	3.25234	3.98532	2.51935					0.10534	0.111876	0.129755	0.0939977
					2.93295	3.25356	3.98601	2.52112					0.105414	0.111925	0.129804	0.0940456
					2.93473	3.25479	3.9867	2.52288					0.105487	0.111973	0.129853	0.0940934
					2.9365	3.25602	3.9874	2.52464					0.10556	0.112022	0.129902	0.0941411
					2.93827	3.25724	3.9881	2.52639					0.105633	0.11207	0.129951	0.0941886
					2.94005	3.25847	3.98881	2.52813					0.105706	0.112118	0.13	0.094236
					2.94182	3.2597	3.98952	2.52987					0.10578	0.112167	0.13005	0.0942833
					2.94359	3.26092	3.99023	2.53161					0.105853	0.112215	0.130099	0.0943305
					2.94536	3.26215	3.99095	2.53334					0.105926	0.112263	0.130149	0.0943775
					2.94714	3.26338	3.99168	2.53507					0.105999	0.112312	0.130199	0.0944244
					2.94891	3.2646	3.99241	2.53679					0.106072	0.11236	0.130249	0.0944712
					2.95068	3.26583	3.99315	2.53851					0.106146	0.112408	0.130299	0.0945178
					2.95246	3.26705	3.99388	2.54022					0.106219	0.112457	0.130349	0.0945643
					2.95423	3.26828	3.99463	2.54193					0.106292	0.112505	0.130399	0.0946107
					2.956	3.26951	3.99538	2.54364					0.106365	0.112553	0.13045	0.094657
					2.95777	3.27073	3.99613	2.54533					0.106439	0.112602	0.1305	0.0947031
					2.95955	3.27196	3.99689	2.54703					0.106512	0.11265	0.130551	0.0947491
					2.96132	3.27319	3.99766	2.54872					0.106585	0.112698	0.130602	0.094795
					2.96309	3.27441	3.99842	2.5504					0.106658	0.112747	0.130653	0.0948407
					2.96487	3.27564	3.9992	2.55208					0.106731	0.112795	0.130704	0.0948863
					2.96664	3.27687	3.99998	2.55375					0.106805	0.112844	0.130755	0.0949318
					2.96841	3.27809	4.00076	2.55542					0.106878	0.112892	0.130807	0.0949772
					2.97019	3.27932	4.00155	2.55709					0.106951	0.11294	0.130858	0.0950224
					2.97196	3.28054	4.00234	2.55875					0.107024	0.112989	0.13091	0.0950675
					2.97373	3.28177	4.00314	2.5604					0.107098	0.113037	0.130961	0.0951125
					2.9755	3.283	4.00394	2.56205					0.107171	0.113085	0.131013	0.0951573
					2.97728	3.28422	4.00475	2.5637					0.107244	0.113134	0.131065	0.095202
					2.97905	3.28545	4.00556	2.56534					0.107317	0.113182	0.131117	0.0952466
					2.98082	3.28668	4.00638	2.56698					0.10739	0.11323	0.13117	0.0952911
					2.9826	3.2879	4.0072	2.56861					0.107464	0.113279	0.131222	0.0953354
					2.98437	3.28913	4.00803	2.57023					0.107537	0.113327	0.131274	0.0953796
					2.98614	3.29036	4.00886	2.57185					0.10761	0.113375	0.131327	0.0954237
					2.98792	3.29158	4.0097	2.57347					0.107683	0.113424	0.13138	0.0954676
					2.98969	3.29281	4.01054	2.57508					0.107756	0.113472	0.131433	0.0955114
					2.99146	3.29403	4.01138	2.57668					0.10783	0.11352	0.131486	0.0955551
					2.99323	3.29526	4.01224	2.57828					0.107903	0.113569	0.131539	0.0955987
					2.99501	3.29649	4.01309	2.57988					0.107976	0.113617	0.131592	0.0956421
					2.99678	3.29771	4.01395	2.58147					0.108049	0.113666	0.131646	0.0956854
					2.99855	3.29894	4.01482	2.58306					0.108123	0.113714	0.131699	0.0957286
					3.00033	3.30017	4.01569	2.58464					0.108196	0.113762	0.131753	0.0957717
					3.0021	3.30139	4.01657	2.58621					0.108269	0.113811	0.131807	0.0958146
					3.00387	3.30262	4.01745	2.58778					0.108342	0.113859	0.13186	0.0958574
					3.00565	3.30385	4.01834	2.58935					0.108415	0.113907	0.131914	0.0959001
					3.00742	3.30507	4.01923	2.59091					0.108489	0.113956	0.131969	0.0959426
					3.00919	3.3063	4.02013	2.59247					0.108562	0.114004	0.132023	0.095985
					3.01096	3.30752	4.02103	2.59402					0.108635	0.114052	0.132077	0.0960273
					3.01274	3.30875	4.02194	2.59556					0.108708	0.114101	0.132132	0.0960695
					3.01451	3.30998	4.02285	2.5971					0.108782	0.114149	0.132187	0.0961115
					3.01628	3.3112	4.02377	2.59864					0.108855	0.114197	0.132241	0.0961535
					3.01806	3.31243	4.02469	2.60017					0.108928	0.114246	0.132296	0.0961952
					3.01983	3.31366	4.02562	2.60169					0.109001	0.114294	0.132351	0.0962369
					3.0216	3.31488	4.02655	2.60321					0.109074	0.114342	0.132406	0.0962785
					3.02338	3.31611	4.02749	2.60473					0.109148	0.114391	0.132462	0.0963199
					3.02515	3.31734	4.02843	2.60624					0.109221	0.114439	0.132517	0.0963612
					3.02692	3.31856	4.02938	2.60774					0.109294	0.114487	0.132573	0.0964023
					3.02869	3.31979	4.03033	2.60924					0.109367	0.114536	0.132628	0.0964434
					3.03047	3.32101	4.03129	2.61074					0.109441	0.114584	0.132684	0.0964843
					3.03224	3.32224	4.03225	2.61223					0.109514	0.114633	0.13274	0.0965251
					3.03401	3.32347	4.03322	2.61371					0.109587	0.114681	0.132796	0.0965657
					3.03579	3.32469	4.03419	2.61519					0.10966	0.114729	0.132852	0.0966063
					3.03756	3.32592	4.03517	2.61667					0.109733	0.114778	0.132909	0.0966467
					3.03933	3.32715	4.03616	2.61814					0.109807	0.114826	0.132965	0.096687
					3.04111	3.32837	4.03715	2.6196					0.10988	0.114874	0.133021	0.0967271
					3.04288	3.3296	4.03814	2.62106					0.109953	0.114923	0.133078	0.0967672
					3.04465	3.33083	4.03914	2.62251					0.110026	0.114971	0.133135	0.0968071
					3.04642	3.33205	4.04014	2.62396					0.110099	0.115019	0.133192	0.0968469
					3.0482	3.33328	4.04115	2.6254					0.110173	0.115068	0.133249	0.0968866
					3.04997	3.3345	4.04217	2.62684					0.110246	0.115116	0.133306	0.0969261
					3.05174	3.33573	4.04319	2.62827					0.110319	0.115164	0.133363	0.0969656
					3.05352	3.33696	4.04421	2.6297					0.110392	0.115213	0.133421	0.0970049
					3.05529	3.33818	4.04524	2.63112					0.110466	0.115261	0.133478	0.0970441
					3.05706	3.33941	4.04628	2.63254					0.110539	0.115309	0.133536	0.0970831
					3.05883	3.34064	4.04732	2.63395					0.110612	0.115358	0.133594	0.0971221
					3.06061	3.34186	4.04836	2.63536					0.110685	0.115406	0.133651	0.0971609
					3.06238	3.34309	4.04942	2.63676					0.110758	0.115455	0.133709	0.0971996
					3.06415	3.34432	4.05047	2.63816					0.110832	0.115503	0.133768	0.0972382
					3.06593	3.34554	4.05153	2.63955					0.110905	0.115551	0.133826	0.0972766
					3.0677	3.34677	4.0526	2.64094					0.110978	0.1156	0.133884	0.0973149
					3.06947	3.34799	4.05367	2.64232					0.111051	0.115648	0.133943	0.0973532
					3.07125	3.34922	4.05475	2.64369					0.111125	0.115696	0.134001	0.0973912
					3.07302	3.35045	4.05583	2.64506					0.111198	0.115745	0.13406	0.0974292
					3.07479	3.35167	4.05692	2.64643					0.111271	0.115793	0.134119	0.0974671
					3.07656	3.3529	4.05801	2.64779					0.111344	0.115841	0.134178	0.0975048
					3.07834	3.35413	4.05911	2.64914					0.111417	0.11589	0.134237	0.0975424
					3.08011	3.35535	4.06021	2.65049					0.111491	0.115938	0.134296	0.0975799
					3.08188	3.35658	4.06132	2.65183					0.111564	0.115986	0.134356	0.0976173
					3.08366	3.35781	4.06244	2.65317					0.111637	0.116035	0.134415	0.0976545
					3.08543	3.35903	4.06356	2.65451					0.11171	0.116083	0.134475	0.0976917
					3.0872	3.36026	4.06468	2.65584					0.111783	0.116131	0.134534	0.0977287
					3.08898	3.36148	4.06581	2.65716					0.111857	0.11618	0.134594	0.0977656
					3.09075	3.36271	4.06694	2.65848					0.11193	0.116228	0.134654	0.0978023
					3.09252	3.36394	4.06808	2.65979					0.112003	0.116277	0.134714	0.097839
					3.09429	3.36516	4.06923	2.6611					0.112076	0.116325	0.134774	0.0978755
					3.09607	3.36639	4.07038	2.6624					0.11215	0.116373	0.134834	0.097912
					3.09784	3.36762	4.07154	2.6637					0.112223	0.116422	0.134895	0.0979483
					3.09961	3.36884	4.0727	2.66499					0.112296	0.11647	0.134955	0.0979845
					3.10139	3.37007	4.07386	2.66627					0.112369	0.116518	0.135016	0.0980205
					3.10316	3.3713	4.07504	2.66755					0.112442	0.116567	0.135077	0.0980565
					3.10493	3.37252	4.07621	2.66883					0.112516	0.116615	0.135138	0.0980923
					3.10671	3.37375	4.07739	2.6701					0.112589	0.116663	0.135199	0.0981281
					3.10848	3.37497	4.07858	2.67137					0.112662	0.116712	0.13526	0.0981637
					3.11025	3.3762	4.07977	2.67263					0.112735	0.11676	0.135321	0.0981992
					3.11202	3.37743	4.08097	2.67388					0.112809	0.116808	0.135382	0.0982345
					3.1138	3.37865	4.08218	2.67513					0.112882	0.116857	0.135444	0.0982698
					3.11557	3.37988	4.08338	2.67637					0.112955	0.116905	0.135505	0.0983049
					3.11734	3.38111	4.0846	2.67761					0.113028	0.116953	0.135567	0.09834
					3.11912	3.38233	4.08582	2.67885					0.113101	0.117002	0.135629	0.0983749
					3.12089	3.38356	4.08704	2.68008					0.113175	0.11705	0.135691	0.0984097
					3.12266	3.38479	4.08827	2.6813					0.113248	0.117098	0.135753	0.0984444
					3.12444	3.38601	4.08951	2.68252					0.113321	0.117147	0.135815	0.0984789
					3.12621	3.38724	4.09075	2.68373					0.113394	0.117195	0.135877	0.0985134
					3.12798	3.38846	4.09199	2.68494					0.113467	0.117244	0.135939	0.0985477
					3.12975	3.38969	4.09324	2.68614					0.113541	0.117292	0.136002	0.098582
					3.13153	3.39092	4.0945	2.68733					0.113614	0.11734	0.136064	0.0986161
					3.1333	3.39214	4.09576	2.68853					0.113687	0.117389	0.136127	0.0986501
					3.13507	3.39337	4.09703	2.68971					0.11376	0.117437	0.13619	0.098684
					3.13685	3.3946	4.0983	2.69089					0.113834	0.117485	0.136253	0.0987178
					3.13862	3.39582	4.09958	2.69207					0.113907	0.117534	0.136316	0.0987515
					3.14039	3.39705	4.10086	2.69324					0.11398	0.117582	0.136379	0.098785
					3.14217	3.39828	4.10215	2.6944					0.114053	0.11763	0.136442	0.0988185
					3.14394	3.3995	4.10344	2.69556					0.114126	0.117679	0.136506	0.0988518
					3.14571	3.40073	4.10474	2.69672					0.1142	0.117727	0.136569	0.098885
					3.14748	3.40195	4.10604	2.69787					0.114273	0.117775	0.136633	0.0989182
					3.14926	3.40318	4.10735	2.69901					0.114346	0.117824	0.136696	0.0989512
					3.15103	3.40441	4.10866	2.70015					0.114419	0.117872	0.13676	0.0989841
					3.1528	3.40563	4.10998	2.70128					0.114493	0.11792	0.136824	0.0990168
					3.15458	3.40686	4.11131	2.70241					0.114566	0.117969	0.136888	0.0990495
					3.15635	3.40809	4.11264	2.70353					0.114639	0.118017	0.136952	0.0990821
					3.15812	3.40931	4.11397	2.70465					0.114712	0.118066	0.137017	0.0991145
					3.1599	3.41054	4.11531	2.70576					0.114785	0.118114	0.137081	0.0991469
					3.16167	3.41177	4.11666	2.70687					0.114859	0.118162	0.137145	0.0991791
					3.16344	3.41299	4.11801	2.70797					0.114932	0.118211	0.13721	0.0992113
					3.16521	3.41422	4.11936	2.70907					0.115005	0.118259	0.137275	0.0992433
					3.16699	3.41544	4.12073	2.71016					0.115078	0.118307	0.137339	0.0992752
					3.16876	3.41667	4.12209	2.71125					0.115151	0.118356	0.137404	0.099307
					3.17053	3.4179	4.12346	2.71233					0.115225	0.118404	0.137469	0.0993387
					3.17231	3.41912	4.12484	2.71341					0.115298	0.118452	0.137534	0.0993703
					3.17408	3.42035	4.12622	2.71448					0.115371	0.118501	0.1376	0.0994018
					3.17585	3.42158	4.12761	2.71554					0.115444	0.118549	0.137665	0.0994332
					3.17762	3.4228	4.129	2.7166					0.115518	0.118597	0.13773	0.0994645
					3.1794	3.42403	4.1304	2.71766					0.115591	0.118646	0.137796	0.0994957
					3.18117	3.42526	4.1318	2.71871					0.115664	0.118694	0.137861	0.0995267
					3.18294	3.42648	4.13321	2.71975					0.115737	0.118742	0.137927	0.0995577
					3.18472	3.42771	4.13463	2.72079					0.11581	0.118791	0.137993	0.0995886
					3.18649	3.42893	4.13604	2.72182					0.115884	0.118839	0.138059	0.0996193
					3.18826	3.43016	4.13747	2.72285					0.115957	0.118888	0.138125	0.09965
					3.19004	3.43139	4.1389	2.72388					0.11603	0.118936	0.138191	0.0996805
					3.19181	3.43261	4.14033	2.7249					0.116103	0.118984	0.138257	0.099711
					3.19358	3.43384	4.14177	2.72591					0.116177	0.119033	0.138324	0.0997413
					3.19535	3.43507	4.14321	2.72692					0.11625	0.119081	0.13839	0.0997716
					3.19713	3.43629	4.14466	2.72792					0.116323	0.119129	0.138457	0.0998017
					3.1989	3.43752	4.14612	2.72892					0.116396	0.119178	0.138524	0.0998317
					3.20067	3.43875	4.14758	2.72991					0.116469	0.119226	0.13859	0.0998617
					3.20245	3.43997	4.14904	2.7309					0.116543	0.119274	0.138657	0.0998915
					3.20422	3.4412	4.15051	2.73188					0.116616	0.119323	0.138724	0.0999212
					3.20599	3.44242	4.15199	2.73286					0.116689	0.119371	0.138791	0.0999508
					3.20777	3.44365	4.15347	2.73383					0.116762	0.119419	0.138858	0.0999804
					3.20954	3.44488	4.15496	2.7348					0.116836	0.119468	0.138926	0.10001
					3.21131	3.4461	4.15645	2.73576					0.116909	0.119516	0.138993	0.100039
					3.21308	3.44733	4.15794	2.73672					0.116982	0.119564	0.139061	0.100068
					3.21486	3.44856	4.15944	2.73767					0.117055	0.119613	0.139128	0.100097
					3.21663	3.44978	4.16095	2.73861					0.117128	0.119661	0.139196	0.100126
					3.2184	3.45101	4.16246	2.73956					0.117202	0.11971	0.139264	0.100155
					3.22018	3.45223	4.16398	2.74049					0.117275	0.119758	0.139331	0.100184
					3.22195	3.45346	4.1655	2.74142					0.117348	0.119806	0.139399	0.100213
					3.22372	3.45469	4.16703	2.74235					0.117421	0.119855	0.139468	0.100242
					3.2255	3.45591	4.16856	2.74327					0.117494	0.119903	0.139536	0.10027
					3.22727	3.45714	4.17009	2.74419					0.117568	0.119951	0.139604	0.100299
					3.22904	3.45837	4.17164	2.7451					0.117641	0.12	0.139672	0.100327
					3.23081	3.45959	4.17318	2.746					0.117714	0.120048	0.139741	0.100355
					3.23259	3.46082	4.17474	2.7469					0.117787	0.120096	0.139809	0.100383
					3.23436	3.46205	4.17629	2.7478					0.117861	0.120145	0.139878	0.100411
					3.23613	3.46327	4.17785	2.74869					0.117934	0.120193	0.139947	0.100439
					3.23791	3.4645	4.17942	2.74958					0.118007	0.120241	0.140016	0.100467
					3.23968	3.46572	4.18099	2.75046					0.11808	0.12029	0.140085	0.100495
					3.24145	3.46695	4.18257	2.75133					0.118153	0.120338	0.140154	0.100523
					3.24323	3.46818	4.18415	2.7522					0.118227	0.120386	0.140223	0.10055
					3.245	3.4694	4.18574	2.75307					0.1183	0.120435	0.140292	0.100578
					3.24677	3.47063	4.18733	2.75393					0.118373	0.120483	0.140361	0.100605
					3.24854	3.47186	4.18893	2.75478					0.118446	0.120531	0.140431	0.100632
					3.25032	3.47308	4.19053	2.75564					0.11852	0.12058	0.1405	0.100659
					3.25209	3.47431	4.19214	2.75648					0.118593	0.120628	0.14057	0.100687
					3.25386	3.47554	4.19375	2.75732					0.118666	0.120677	0.140639	0.100714
					3.25564	3.47676	4.19537	2.75816					0.118739	0.120725	0.140709	0.100741
					3.25741	3.47799	4.19699	2.75899					0.118812	0.120773	0.140779	0.100767
					3.25918	3.47921	4.19862	2.75981					0.118886	0.120822	0.140849	0.100794
					3.26096	3.48044	4.20025	2.76064					0.118959	0.12087	0.140919	0.100821
					3.26273	3.48167	4.20188	2.76145					0.119032	0.120918	0.140989	0.100847
					3.2645	3.48289	4.20353	2.76226					0.119105	0.120967	0.14106	0.100874
					3.26627	3.48412	4.20517	2.76307					0.119178	0.121015	0.14113	0.1009
					3.26805	3.48535	4.20682	2.76387					0.119252	0.121063	0.1412	0.100926
					3.26982	3.48657	4.20848	2.76467					0.119325	0.121112	0.141271	0.100953
					3.27159	3.4878	4.21014	2.76546					0.119398	0.12116	0.141342	0.100979
					3.27337	3.48903	4.21181	2.76624					0.119471	0.121208	0.141412	0.101005
					3.27514	3.49025	4.21348	2.76703					0.119545	0.121257	0.141483	0.101031
					3.27691	3.49148	4.21515	2.7678					0.119618	0.121305	0.141554	0.101056
					3.27868	3.4927	4.21683	2.76858					0.119691	0.121353	0.141625	0.101082
					3.28046	3.49393	4.21852	2.76934					0.119764	0.121402	0.141696	0.101108
					3.28223	3.49516	4.22021	2.77011					0.119837	0.12145	0.141767	0.101133
					3.284	3.49638	4.22191	2.77086					0.119911	0.121499	0.141838	0.101159
					3.28578	3.49761	4.22361	2.77162					0.119984	0.121547	0.14191	0.101184
					3.28755	3.49884	4.22531	2.77236					0.120057	0.121595	0.141981	0.101209
					3.28932	3.50006	4.22702	2.77311					0.12013	0.121644	0.142053	0.101235
					3.2911	3.50129	4.22873	2.77385					0.120204	0.121692	0.142124	0.10126
					3.29287	3.50252	4.23045	2.77458					0.120277	0.12174	0.142196	0.101285
					3.29464	3.50374	4.23218	2.77531					0.12035	0.121789	0.142268	0.10131
					3.29641	3.50497	4.23391	2.77603					0.120423	0.121837	0.142339	0.101335
					3.29819	3.50619	4.23564	2.77675					0.120496	0.121885	0.142411	0.101359
					3.29996	3.50742	4.23738	2.77747					0.12057	0.121934	0.142483	0.101384
					3.30173	3.50865	4.23912	2.77818					0.120643	0.121982	0.142555	0.101409
					3.30351	3.50987	4.24087	2.77888					0.120716	0.12203	0.142628	0.101433
					3.30528	3.5111	4.24262	2.77958					0.120789	0.122079	0.1427	0.101458
					3.30705	3.51233	4.24438	2.78028					0.120862	0.122127	0.142772	0.101482
					3.30883	3.51355	4.24614	2.78097					0.120936	0.122175	0.142845	0.101506
					3.3106	3.51478	4.2479	2.78166					0.121009	0.122224	0.142917	0.10153
					3.31237	3.51601	4.24967	2.78234					0.121082	0.122272	0.14299	0.101555
					3.31414	3.51723	4.25145	2.78301					0.121155	0.122321	0.143062	0.101579
					3.31592	3.51846	4.25323	2.78369					0.121229	0.122369	0.143135	0.101602
					3.31769	3.51968	4.25501	2.78436					0.121302	0.122417	0.143208	0.101626
					3.31946	3.52091	4.2568	2.78502					0.121375	0.122466	0.143281	0.10165
					3.32124	3.52214	4.2586	2.78568					0.121448	0.122514	0.143354	0.101674
					3.32301	3.52336	4.2604	2.78633					0.121521	0.122562	0.143427	0.101697
					3.32478	3.52459	4.2622	2.78698					0.121595	0.122611	0.1435	0.101721
					3.32656	3.52582	4.26401	2.78763					0.121668	0.122659	0.143574	0.101744
					3.32833	3.52704	4.26582	2.78827					0.121741	0.122707	0.143647	0.101768
					3.3301	3.52827	4.26764	2.7889					0.121814	0.122756	0.14372	0.101791
					3.33187	3.5295	4.26946	2.78953					0.121888	0.122804	0.143794	0.101814
					3.33365	3.53072	4.27128	2.79016					0.121961	0.122852	0.143867	0.101837
					3.33542	3.53195	4.27311	2.79078					0.122034	0.122901	0.143941	0.10186
					3.33719	3.53317	4.27495	2.7914					0.122107	0.122949	0.144015	0.101883
					3.33897	3.5344	4.27679	2.79201					0.12218	0.122997	0.144089	0.101906
					3.34074	3.53563	4.27863	2.79262					0.122254	0.123046	0.144163	0.101929
					3.34251	3.53685	4.28048	2.79323					0.122327	0.123094	0.144237	0.101952
					3.34429	3.53808	4.28233	2.79383					0.1224	0.123142	0.144311	0.101974
					3.34606	3.53931	4.28419	2.79442					0.122473	0.123191	0.144385	0.101997
					3.34783	3.54053	4.28605	2.79501					0.122546	0.123239	0.144459	0.102019
					3.3496	3.54176	4.28792	2.7956					0.12262	0.123288	0.144533	0.102042
					3.35138	3.54299	4.28979	2.79618					0.122693	0.123336	0.144608	0.102064
					3.35315	3.54421	4.29167	2.79676					0.122766	0.123384	0.144682	0.102086
					3.35492	3.54544	4.29354	2.79733					0.122839	0.123433	0.144757	0.102109
					3.3567	3.54666	4.29543	2.7979					0.122913	0.123481	0.144831	0.102131
					3.35847	3.54789	4.29732	2.79847					0.122986	0.123529	0.144906	0.102153
					3.36024	3.54912	4.29921	2.79903					0.123059	0.123578	0.144981	0.102175
					3.36202	3.55034	4.30111	2.79958					0.123132	0.123626	0.145055	0.102197
					3.36379	3.55157	4.30301	2.80013					0.123205	0.123674	0.14513	0.102218
					3.36556	3.5528	4.30491	2.80068					0.123279	0.123723	0.145205	0.10224
					3.36733	3.55402	4.30682	2.80122					0.123352	0.123771	0.14528	0.102262
					3.36911	3.55525	4.30874	2.80176					0.123425	0.123819	0.145355	0.102283
					3.37088	3.55648	4.31066	2.8023					0.123498	0.123868	0.145431	0.102305
					3.37265	3.5577	4.31258	2.80283					0.123572	0.123916	0.145506	0.102326
					3.37443	3.55893	4.31451	2.80335					0.123645	0.123964	0.145581	0.102348
					3.3762	3.56015	4.31644	2.80387					0.123718	0.124013	0.145657	0.102369
					3.37797	3.56138	4.31837	2.80439					0.123791	0.124061	0.145732	0.10239
					3.37974	3.56261	4.32031	2.8049					0.123864	0.12411	0.145808	0.102411
					3.38152	3.56383	4.32226	2.80541					0.123938	0.124158	0.145883	0.102432
					3.38329	3.56506	4.3242	2.80592					0.124011	0.124206	0.145959	0.102453
					3.38506	3.56629	4.32616	2.80642					0.124084	0.124255	0.146035	0.102474
					3.38684	3.56751	4.32811	2.80691					0.124157	0.124303	0.146111	0.102495
					3.38861	3.56874	4.33007	2.8074					0.124231	0.124351	0.146187	0.102516
					3.39038	3.56997	4.33204	2.80789					0.124304	0.1244	0.146263	0.102537
					3.39216	3.57119	4.33401	2.80838					0.124377	0.124448	0.146339	0.102557
					3.39393	3.57242	4.33598	2.80886					0.12445	0.124496	0.146415	0.102578
					3.3957	3.57364	4.33796	2.80933					0.124523	0.124545	0.146491	0.102598
					3.39747	3.57487	4.33994	2.8098					0.124597	0.124593	0.146567	0.102619
					3.39925	3.5761	4.34193	2.81027					0.12467	0.124641	0.146644	0.102639
					3.40102	3.57732	4.34392	2.81073					0.124743	0.12469	0.14672	0.102659
					3.40279	3.57855	4.34591	2.81119					0.124816	0.124738	0.146797	0.10268
					3.40457	3.57978	4.34791	2.81165					0.124889	0.124786	0.146873	0.1027
					3.40634	3.581	4.34991	2.8121					0.124963	0.124835	0.14695	0.10272
					3.40811	3.58223	4.35192	2.81254					0.125036	0.124883	0.147026	0.10274
					3.40989	3.58346	4.35393	2.81299					0.125109	0.124932	0.147103	0.10276
					3.41166	3.58468	4.35594	2.81343					0.125182	0.12498	0.14718	0.10278
					3.41343	3.58591	4.35796	2.81386					0.125256	0.125028	0.147257	0.1028
					3.4152	3.58713	4.35998	2.81429					0.125329	0.125077	0.147334	0.102819
					3.41698	3.58836	4.362	2.81472					0.125402	0.125125	0.147411	0.102839
					3.41875	3.58959	4.36403	2.81514					0.125475	0.125173	0.147488	0.102859
					3.42052	3.59081	4.36607	2.81556					0.125548	0.125222	0.147565	0.102878
					3.4223	3.59204	4.36811	2.81597					0.125622	0.12527	0.147642	0.102898
					3.42407	3.59327	4.37015	2.81639					0.125695	0.125318	0.14772	0.102917
					3.42584	3.59449	4.37219	2.81679					0.125768	0.125367	0.147797	0.102936
					3.42762	3.59572	4.37424	2.8172					0.125841	0.125415	0.147874	0.102956
					3.42939	3.59695	4.3763	2.8176					0.125915	0.125463	0.147952	0.102975
					3.43116	3.59817	4.37835	2.81799					0.125988	0.125512	0.148029	0.102994
					3.43293	3.5994	4.38041	2.81838					0.126061	0.12556	0.148107	0.103013
					3.43471	3.60062	4.38248	2.81877					0.126134	0.125608	0.148185	0.103032
					3.43648	3.60185	4.38455	2.81915					0.126207	0.125657	0.148262	0.103051
					3.43825	3.60308	4.38662	2.81953					0.126281	0.125705	0.14834	0.10307
					3.44003	3.6043	4.3887	2.81991					0.126354	0.125753	0.148418	0.103089
					3.4418	3.60553	4.39078	2.82028					0.126427	0.125802	0.148496	0.103108
					3.44357	3.60676	4.39286	2.82065					0.1265	0.12585	0.148574	0.103126
					3.44535	3.60798	4.39495	2.82102					0.126573	0.125899	0.148652	0.103145
					3.44712	3.60921	4.39704	2.82138					0.126647	0.125947	0.14873	0.103164
					3.44889	3.61044	4.39914	2.82173					0.12672	0.125995	0.148808	0.103182
					3.45066	3.61166	4.40124	2.82209					0.126793	0.126044	0.148887	0.103201
					3.45244	3.61289	4.40334	2.82244					0.126866	0.126092	0.148965	0.103219
					3.45421	3.61411	4.40545	2.82278					0.12694	0.12614	0.149043	0.103237
					3.45598	3.61534	4.40756	2.82313					0.127013	0.126189	0.149122	0.103256
					3.45776	3.61657	4.40967	2.82347					0.127086	0.126237	0.1492	0.103274
					3.45953	3.61779	4.41179	2.8238					0.127159	0.126285	0.149279	0.103292
					3.4613	3.61902	4.41391	2.82413					0.127232	0.126334	0.149357	0.10331
					3.46308	3.62025	4.41603	2.82446					0.127306	0.126382	0.149436	0.103328
					3.46485	3.62147	4.41816	2.82478					0.127379	0.12643	0.149515	0.103346
					3.46662	3.6227	4.42029	2.8251					0.127452	0.126479	0.149594	0.103364
					3.46839	3.62393	4.42243	2.82542					0.127525	0.126527	0.149673	0.103382
					3.47017	3.62515	4.42457	2.82573					0.127599	0.126575	0.149751	0.1034
					3.47194	3.62638	4.42671	2.82604					0.127672	0.126624	0.14983	0.103417
					3.47371	3.6276	4.42886	2.82635					0.127745	0.126672	0.149909	0.103435
					3.47549	3.62883	4.43101	2.82665					0.127818	0.126721	0.149989	0.103453
					3.47726	3.63006	4.43316	2.82695					0.127891	0.126769	0.150068	0.10347
					3.47903	3.63128	4.43532	2.82725					0.127965	0.126817	0.150147	0.103488
					3.4808	3.63251	4.43748	2.82754					0.128038	0.126866	0.150226	0.103505
					3.48258	3.63374	4.43965	2.82783					0.128111	0.126914	0.150306	0.103522
					3.48435	3.63496	4.44181	2.82811					0.128184	0.126962	0.150385	0.10354
					3.48612	3.63619	4.44399	2.82839					0.128257	0.127011	0.150464	0.103557
					3.4879	3.63742	4.44616	2.82867					0.128331	0.127059	0.150544	0.103574
					3.48967	3.63864	4.44834	2.82895					0.128404	0.127107	0.150623	0.103591
					3.49144	3.63987	4.45052	2.82922					0.128477	0.127156	0.150703	0.103608
					3.49322	3.64109	4.45271	2.82948					0.12855	0.127204	0.150783	0.103625
					3.49499	3.64232	4.45489	2.82975					0.128624	0.127252	0.150862	0.103642
					3.49676	3.64355	4.45709	2.83001					0.128697	0.127301	0.150942	0.103659
					3.49853	3.64477	4.45928	2.83027					0.12877	0.127349	0.151022	0.103676
					3.50031	3.646	4.46148	2.83052					0.128843	0.127397	0.151102	0.103693
					3.50208	3.64723	4.46368	2.83077					0.128916	0.127446	0.151182	0.10371
					3.50385	3.64845	4.46589	2.83102					0.12899	0.127494	0.151262	0.103726
					3.50563	3.64968	4.4681	2.83126					0.129063	0.127543	0.151342	0.103743
					3.5074	3.65091	4.47031	2.8315					0.129136	0.127591	0.151422	0.10376
					3.50917	3.65213	4.47253	2.83174					0.129209	0.127639	0.151502	0.103776
					3.51095	3.65336	4.47475	2.83197					0.129283	0.127688	0.151582	0.103793
					3.51272	3.65458	4.47697	2.8322					0.129356	0.127736	0.151663	0.103809
					3.51449	3.65581	4.47919	2.83243					0.129429	0.127784	0.151743	0.103825
					3.51626	3.65704	4.48142	2.83265					0.129502	0.127833	0.151823	0.103842
					3.51804	3.65826	4.48365	2.83287					0.129575	0.127881	0.151904	0.103858
					3.51981	3.65949	4.48589	2.83309					0.129649	0.127929	0.151984	0.103874
					3.52158	3.66072	4.48813	2.8333					0.129722	0.127978	0.152065	0.10389
					3.52336	3.66194	4.49037	2.83352					0.129795	0.128026	0.152146	0.103907
					3.52513	3.66317	4.49262	2.83372					0.129868	0.128074	0.152226	0.103923
					3.5269	3.6644	4.49486	2.83393					0.129941	0.128123	0.152307	0.103939
					3.52868	3.66562	4.49712	2.83413					0.130015	0.128171	0.152388	0.103955
					3.53045	3.66685	4.49937	2.83433					0.130088	0.128219	0.152468	0.10397
					3.53222	3.66807	4.50163	2.83452					0.130161	0.128268	0.152549	0.103986
					3.53399	3.6693	4.50389	2.83471					0.130234	0.128316	0.15263	0.104002
					3.53577	3.67053	4.50615	2.8349					0.130308	0.128365	0.152711	0.104018
					3.53754	3.67175	4.50842	2.83509					0.130381	0.128413	0.152792	0.104033
					3.53931	3.67298	4.51069	2.83527					0.130454	0.128461	0.152873	0.104049
					3.54109	3.67421	4.51297	2.83545					0.130527	0.12851	0.152954	0.104065
					3.54286	3.67543	4.51524	2.83562					0.1306	0.128558	0.153036	0.10408
					3.54463	3.67666	4.51752	2.8358					0.130674	0.128606	0.153117	0.104096
					3.54641	3.67789	4.51981	2.83597					0.130747	0.128655	0.153198	0.104111
					3.54818	3.67911	4.52209	2.83613					0.13082	0.128703	0.153279	0.104127
					3.54995	3.68034	4.52438	2.8363					0.130893	0.128751	0.153361	0.104142
					3.55172	3.68156	4.52667	2.83646					0.130967	0.1288	0.153442	0.104157
					3.5535	3.68279	4.52897	2.83661					0.13104	0.128848	0.153524	0.104172
					3.55527	3.68402	4.53127	2.83677					0.131113	0.128896	0.153605	0.104188
					3.55704	3.68524	4.53357	2.83692					0.131186	0.128945	0.153687	0.104203
					3.55882	3.68647	4.53587	2.83707					0.131259	0.128993	0.153768	0.104218
					3.56059	3.6877	4.53818	2.83721					0.131333	0.129041	0.15385	0.104233
					3.56236	3.68892	4.54049	2.83736					0.131406	0.12909	0.153932	0.104248
					3.56414	3.69015	4.5428	2.8375					0.131479	0.129138	0.154013	0.104263
					3.56591	3.69138	4.54512	2.83763					0.131552	0.129186	0.154095	0.104278
					3.56768	3.6926	4.54744	2.83777					0.131626	0.129235	0.154177	0.104293
					3.56945	3.69383	4.54976	2.8379					0.131699	0.129283	0.154259	0.104307
					3.57123	3.69505	4.55209	2.83802					0.131772	0.129332	0.154341	0.104322
					3.573	3.69628	4.55441	2.83815					0.131845	0.12938	0.154423	0.104337
					3.57477	3.69751	4.55675	2.83827					0.131918	0.129428	0.154505	0.104351
					3.57655	3.69873	4.55908	2.83839					0.131992	0.129477	0.154587	0.104366
					3.57832	3.69996	4.56142	2.83851					0.132065	0.129525	0.154669	0.104381
					3.58009	3.70119	4.56376	2.83862					0.132138	0.129573	0.154751	0.104395
					3.58186	3.70241	4.5661	2.83873					0.132211	0.129622	0.154834	0.10441
					3.58364	3.70364	4.56844	2.83884					0.132284	0.12967	0.154916	0.104424
					3.58541	3.70487	4.57079	2.83894					0.132358	0.129718	0.154998	0.104438
					3.58718	3.70609	4.57314	2.83904					0.132431	0.129767	0.155081	0.104453
					3.58896	3.70732	4.5755	2.83914					0.132504	0.129815	0.155163	0.104467
					3.59073	3.70854	4.57785	2.83924					0.132577	0.129863	0.155245	0.104481
					3.5925	3.70977	4.58021	2.83933					0.132651	0.129912	0.155328	0.104496
					3.59428	3.711	4.58257	2.83942					0.132724	0.12996	0.155411	0.10451
					3.59605	3.71222	4.58494	2.83951					0.132797	0.130008	0.155493	0.104524
					3.59782	3.71345	4.58731	2.83959					0.13287	0.130057	0.155576	0.104538
					3.59959	3.71468	4.58968	2.83968					0.132943	0.130105	0.155658	0.104552
					3.60137	3.7159	4.59205	2.83976					0.133017	0.130154	0.155741	0.104566
					3.60314	3.71713	4.59443	2.83983					0.13309	0.130202	0.155824	0.10458
					3.60491	3.71836	4.5968	2.83991					0.133163	0.13025	0.155907	0.104594
					3.60669	3.71958	4.59919	2.83998					0.133236	0.130299	0.15599	0.104608
					3.60846	3.72081	4.60157	2.84005					0.13331	0.130347	0.156073	0.104621
					3.61023	3.72203	4.60396	2.84011					0.133383	0.130395	0.156155	0.104635
					3.61201	3.72326	4.60635	2.84018					0.133456	0.130444	0.156238	0.104649
					3.61378	3.72449	4.60874	2.84024					0.133529	0.130492	0.156321	0.104662
					3.61555	3.72571	4.61113	2.8403					0.133602	0.13054	0.156405	0.104676
					3.61732	3.72694	4.61353	2.84035					0.133676	0.130589	0.156488	0.10469
					3.6191	3.72817	4.61593	2.8404					0.133749	0.130637	0.156571	0.104703
					3.62087	3.72939	4.61833	2.84045					0.133822	0.130685	0.156654	0.104717
					3.62264	3.73062	4.62074	2.8405					0.133895	0.130734	0.156737	0.10473
					3.62442	3.73185	4.62315	2.84055					0.133968	0.130782	0.156821	0.104744
					3.62619	3.73307	4.62556	2.84059					0.134042	0.13083	0.156904	0.104757
					3.62796	3.7343	4.62797	2.84063					0.134115	0.130879	0.156987	0.10477
					3.62974	3.73552	4.63038	2.84067					0.134188	0.130927	0.157071	0.104784
					3.63151	3.73675	4.6328	2.8407					0.134261	0.130976	0.157154	0.104797
					3.63328	3.73798	4.63522	2.84073					0.134335	0.131024	0.157238	0.10481
					3.63505	3.7392	4.63765	2.84076					0.134408	0.131072	0.157321	0.104823
					3.63683	3.74043	4.64007	2.84079					0.134481	0.131121	0.157405	0.104836
					3.6386	3.74166	4.6425	2.84081					0.134554	0.131169	0.157488	0.104849
					3.64037	3.74288	4.64493	2.84084					0.134627	0.131217	0.157572	0.104863
					3.64215	3.74411	4.64736	2.84085					0.134701	0.131266	0.157656	0.104876
					3.64392	3.74534	4.6498	2.84087					0.134774	0.131314	0.157739	0.104888
					3.64569	3.74656	4.65224	2.84089					0.134847	0.131362	0.157823	0.104901
					3.64747	3.74779	4.65468	2.8409					0.13492	0.131411	0.157907	0.104914
					3.64924	3.74901	4.65712	2.84091					0.134994	0.131459	0.157991	0.104927
					3.65101	3.75024	4.65957	2.84091					0.135067	0.131507	0.158075	0.10494
					3.65278	3.75147	4.66202	2.84092					0.13514	0.131556	0.158159	0.104953
					3.65456	3.75269	4.66447	2.84092					0.135213	0.131604	0.158243	0.104965
					3.65633	3.75392	4.66692	2.84092					0.135286	0.131652	0.158327	0.104978
					3.6581	3.75515	4.66937	2.84092					0.13536	0.131701	0.158411	0.104991
					3.65988	3.75637	4.67183	2.84091					0.135433	0.131749	0.158495	0.105003
					3.66165	3.7576	4.67429	2.84091					0.135506	0.131797	0.158579	0.105016
					3.66342	3.75883	4.67676	2.8409					0.135579	0.131846	0.158663	0.105028
					3.6652	3.76005	4.67922	2.84088					0.135652	0.131894	0.158747	0.105041
					3.66697	3.76128	4.68169	2.84087					0.135726	0.131943	0.158832	0.105053
					3.66874	3.7625	4.68416	2.84085					0.135799	0.131991	0.158916	0.105066
					3.67051	3.76373	4.68663	2.84083					0.135872	0.132039	0.159	0.105078
					3.67229	3.76496	4.6891	2.84081					0.135945	0.132088	0.159085	0.105091
					3.67406	3.76618	4.69158	2.84079					0.136019	0.132136	0.159169	0.105103
					3.67583	3.76741	4.69406	2.84076					0.136092	0.132184	0.159253	0.105115
					3.67761	3.76864	4.69654	2.84073					0.136165	0.132233	0.159338	0.105127
					3.67938	3.76986	4.69902	2.8407					0.136238	0.132281	0.159422	0.10514
					3.68115	3.77109	4.70151	2.84067					0.136311	0.132329	0.159507	0.105152
					3.68292	3.77232	4.704	2.84063					0.136385	0.132378	0.159592	0.105164
					3.6847	3.77354	4.70649	2.8406					0.136458	0.132426	0.159676	0.105176
					3.68647	3.77477	4.70898	2.84056					0.136531	0.132474	0.159761	0.105188
					3.68824	3.77599	4.71148	2.84051					0.136604	0.132523	0.159846	0.1052
					3.69002	3.77722	4.71397	2.84047					0.136678	0.132571	0.15993	0.105212
					3.69179	3.77845	4.71647	2.84042					0.136751	0.132619	0.160015	0.105224
					3.69356	3.77967	4.71897	2.84037					0.136824	0.132668	0.1601	0.105236
					3.69534	3.7809	4.72148	2.84032					0.136897	0.132716	0.160185	0.105248
					3.69711	3.78213	4.72398	2.84027					0.13697	0.132765	0.16027	0.10526
					3.69888	3.78335	4.72649	2.84021					0.137044	0.132813	0.160354	0.105271
					3.70065	3.78458	4.729	2.84016					0.137117	0.132861	0.160439	0.105283
					3.70243	3.78581	4.73152	2.8401					0.13719	0.13291	0.160524	0.105295
					3.7042	3.78703	4.73403	2.84003					0.137263	0.132958	0.160609	0.105306
					3.70597	3.78826	4.73655	2.83997					0.137336	0.133006	0.160694	0.105318
					3.70775	3.78948	4.73907	2.8399					0.13741	0.133055	0.16078	0.10533
					3.70952	3.79071	4.74159	2.83984					0.137483	0.133103	0.160865	0.105341
					3.71129	3.79194	4.74411	2.83976					0.137556	0.133151	0.16095	0.105353
					3.71307	3.79316	4.74664	2.83969					0.137629	0.1332	0.161035	0.105364
					3.71484	3.79439	4.74916	2.83962					0.137703	0.133248	0.16112	0.105376
					3.71661	3.79562	4.75169	2.83954					0.137776	0.133296	0.161205	0.105387
					3.71838	3.79684	4.75423	2.83946					0.137849	0.133345	0.161291	0.105399
					3.72016	3.79807	4.75676	2.83938					0.137922	0.133393	0.161376	0.10541
					3.72193	3.7993	4.7593	2.8393					0.137995	0.133441	0.161461	0.105421
					3.7237	3.80052	4.76183	2.83921					0.138069	0.13349	0.161547	0.105433
					3.72548	3.80175	4.76437	2.83912					0.138142	0.133538	0.161632	0.105444
					3.72725	3.80297	4.76692	2.83903					0.138215	0.133587	0.161718	0.105455
					3.72902	3.8042	4.76946	2.83894					0.138288	0.133635	0.161803	0.105467
					3.7308	3.80543	4.77201	2.83885					0.138362	0.133683	0.161889	0.105478
					3.73257	3.80665	4.77455	2.83875					0.138435	0.133732	0.161974	0.105489
					3.73434	3.80788	4.7771	2.83866					0.138508	0.13378	0.16206	0.1055
					3.73611	3.80911	4.77966	2.83856					0.138581	0.133828	0.162145	0.105511
					3.73789	3.81033	4.78221	2.83845					0.138654	0.133877	0.162231	0.105522
					3.73966	3.81156	4.78477	2.83835					0.138728	0.133925	0.162317	0.105533
					3.74143	3.81279	4.78733	2.83825					0.138801	0.133973	0.162403	0.105544
					3.74321	3.81401	4.78989	2.83814					0.138874	0.134022	0.162488	0.105555
					3.74498	3.81524	4.79245	2.83803					0.138947	0.13407	0.162574	0.105566
					3.74675	3.81646	4.79501	2.83792					0.139021	0.134118	0.16266	0.105577
					3.74853	3.81769	4.79758	2.8378					0.139094	0.134167	0.162746	0.105588
					3.7503	3.81892	4.80015	2.83769					0.139167	0.134215	0.162832	0.105599
					3.75207	3.82014	4.80272	2.83757					0.13924	0.134263	0.162918	0.105609
					3.75384	3.82137	4.80529	2.83745					0.139313	0.134312	0.163003	0.10562
					3.75562	3.8226	4.80786	2.83733					0.139387	0.13436	0.163089	0.105631
					3.75739	3.82382	4.81044	2.83721					0.13946	0.134408	0.163175	0.105642
					3.75916	3.82505	4.81302	2.83708					0.139533	0.134457	0.163261	0.105652
					3.76094	3.82628	4.8156	2.83695					0.139606	0.134505	0.163348	0.105663
					3.76271	3.8275	4.81818	2.83683					0.139679	0.134554	0.163434	0.105673
					3.76448	3.82873	4.82076	2.83669					0.139753	0.134602	0.16352	0.105684
					3.76626	3.82995	4.82335	2.83656					0.139826	0.13465	0.163606	0.105695
					3.76803	3.83118	4.82594	2.83643					0.139899	0.134699	0.163692	0.105705
					3.7698	3.83241	4.82852	2.83629					0.139972	0.134747	0.163778	0.105716
					3.77157	3.83363	4.83112	2.83615					0.140046	0.134795	0.163865	0.105726
					3.77335	3.83486	4.83371	2.83601					0.140119	0.134844	0.163951	0.105736
					3.77512	3.83609	4.8363	2.83587					0.140192	0.134892	0.164037	0.105747
					3.77689	3.83731	4.8389	2.83573					0.140265	0.13494	0.164124	0.105757
					3.77867	3.83854	4.8415	2.83558					0.140338	0.134989	0.16421	0.105768
					3.78044	3.83977	4.8441	2.83543					0.140412	0.135037	0.164296	0.105778
					3.78221	3.84099	4.8467	2.83528					0.140485	0.135085	0.164383	0.105788
					3.78399	3.84222	4.8493	2.83513					0.140558	0.135134	0.164469	0.105798
					3.78576	3.84344	4.85191	2.83498					0.140631	0.135182	0.164556	0.105809
					3.78753	3.84467	4.85452	2.83483					0.140705	0.13523	0.164642	0.105819
					3.7893	3.8459	4.85713	2.83467					0.140778	0.135279	0.164729	0.105829
					3.79108	3.84712	4.85974	2.83451					0.140851	0.135327	0.164815	0.105839
					3.79285	3.84835	4.86235	2.83435					0.140924	0.135376	0.164902	0.105849
					3.79462	3.84958	4.86496	2.83419					0.140997	0.135424	0.164989	0.105859
					3.7964	3.8508	4.86758	2.83403					0.141071	0.135472	0.165075	0.105869
					3.79817	3.85203	4.8702	2.83386					0.141144	0.135521	0.165162	0.105879
					3.79994	3.85326	4.87282	2.83369					0.141217	0.135569	0.165249	0.105889
					3.80171	3.85448	4.87544	2.83352					0.14129	0.135617	0.165335	0.105899
					3.80349	3.85571	4.87806	2.83335					0.141363	0.135666	0.165422	0.105909
					3.80526	3.85693	4.88069	2.83318					0.141437	0.135714	0.165509	0.105919
					3.80703	3.85816	4.88331	2.83301					0.14151	0.135762	0.165596	0.105929
					3.80881	3.85939	4.88594	2.83283					0.141583	0.135811	0.165683	0.105939
					3.81058	3.86061	4.88857	2.83266					0.141656	0.135859	0.165769	0.105949
					3.81235	3.86184	4.8912	2.83248					0.14173	0.135907	0.165856	0.105958
					3.81413	3.86307	4.89384	2.8323					0.141803	0.135956	0.165943	0.105968
					3.8159	3.86429	4.89647	2.83211					0.141876	0.136004	0.16603	0.105978
					3.81767	3.86552	4.89911	2.83193					0.141949	0.136052	0.166117	0.105988
					3.81944	3.86675	4.90175	2.83174					0.142022	0.136101	0.166204	0.105997
					3.82122	3.86797	4.90439	2.83156					0.142096	0.136149	0.166291	0.106007
					3.82299	3.8692	4.90703	2.83137					0.142169	0.136198	0.166378	0.106017
					3.82476	3.87042	4.90967	2.83118					0.142242	0.136246	0.166466	0.106026
					3.82654	3.87165	4.91232	2.83098					0.142315	0.136294	0.166553	0.106036
					3.82831	3.87288	4.91496	2.83079					0.142389	0.136343	0.16664	0.106045
					3.83008	3.8741	4.91761	2.83059					0.142462	0.136391	0.166727	0.106055
					3.83186	3.87533	4.92026	2.8304					0.142535	0.136439	0.166814	0.106064
					3.83363	3.87656	4.92291	2.8302					0.142608	0.136488	0.166901	0.106074
					3.8354	3.87778	4.92557	2.83					0.142681	0.136536	0.166989	0.106083
					3.83717	3.87901	4.92822	2.8298					0.142755	0.136584	0.167076	0.106093
					3.83895	3.88024	4.93088	2.82959					0.142828	0.136633	0.167163	0.106102
					3.84072	3.88146	4.93354	2.82939					0.142901	0.136681	0.167251	0.106111
					3.84249	3.88269	4.9362	2.82918					0.142974	0.136729	0.167338	0.106121
					3.84427	3.88391	4.93886	2.82897					0.143047	0.136778	0.167425	0.10613
					3.84604	3.88514	4.94152	2.82876					0.143121	0.136826	0.167513	0.106139
					3.84781	3.88637	4.94418	2.82855					0.143194	0.136874	0.1676	0.106149
					3.84959	3.88759	4.94685	2.82834					0.143267	0.136923	0.167688	0.106158
					3.85136	3.88882	4.94952	2.82812					0.14334	0.136971	0.167775	0.106167
					3.85313	3.89005	4.95218	2.82791					0.143414	0.137019	0.167863	0.106176
					3.8549	3.89127	4.95485	2.82769					0.143487	0.137068	0.16795	0.106185
					3.85668	3.8925	4.95753	2.82747					0.14356	0.137116	0.168038	0.106195
					3.85845	3.89373	4.9602	2.82725					0.143633	0.137165	0.168125	0.106204
					3.86022	3.89495	4.96287	2.82703					0.143706	0.137213	0.168213	0.106213
					3.862	3.89618	4.96555	2.82681					0.14378	0.137261	0.168301	0.106222
					3.86377	3.8974	4.96823	2.82658					0.143853	0.13731	0.168388	0.106231
					3.86554	3.89863	4.97091	2.82635					0.143926	0.137358	0.168476	0.10624
					3.86732	3.89986	4.97359	2.82613					0.143999	0.137406	0.168564	0.106249
					3.86909	3.90108	4.97627	2.8259					0.144073	0.137455	0.168652	0.106258
					3.87086	3.90231	4.97896	2.82567					0.144146	0.137503	0.168739	0.106267
					3.87263	3.90354	4.98164	2.82543					0.144219	0.137551	0.168827	0.106276
					3.87441	3.90476	4.98433	2.8252					0.144292	0.1376	0.168915	0.106285
					3.87618	3.90599	4.98702	2.82496					0.144365	0.137648	0.169003	0.106293
					3.87795	3.90722	4.9897	2.82473					0.144439	0.137696	0.169091	0.106302
					3.87973	3.90844	4.9924	2.82449					0.144512	0.137745	0.169179	0.106311
					3.8815	3.90967	4.99509	2.82425					0.144585	0.137793	0.169266	0.10632
					3.88327	3.91089	4.99778	2.82401					0.144658	0.137841	0.169354	0.106329
					3.88505	3.91212	5.00048	2.82376					0.144731	0.13789	0.169442	0.106337
					3.88682	3.91335	5.00317	2.82352					0.144805	0.137938	0.16953	0.106346
					3.88859	3.91457	5.00587	2.82327					0.144878	0.137987	0.169618	0.106355
					3.89036	3.9158	5.00857	2.82303					0.144951	0.138035	0.169706	0.106363
					3.89214	3.91703	5.01127	2.82278					0.145024	0.138083	0.169794	0.106372
					3.89391	3.91825	5.01398	2.82253					0.145098	0.138132	0.169882	0.106381
					3.89568	3.91948	5.01668	2.82228					0.145171	0.13818	0.169971	0.106389
					3.89746	3.92071	5.01939	2.82203					0.145244	0.138228	0.170059	0.106398
					3.89923	3.92193	5.02209	2.82177					0.145317	0.138277	0.170147	0.106406
					3.901	3.92316	5.0248	2.82152					0.14539	0.138325	0.170235	0.106415
					3.90277	3.92438	5.02751	2.82126					0.145464	0.138373	0.170323	0.106424
					3.90455	3.92561	5.03022	2.821					0.145537	0.138422	0.170411	0.106432
					3.90632	3.92684	5.03293	2.82074					0.14561	0.13847	0.1705	0.106441
					3.90809	3.92806	5.03565	2.82048					0.145683	0.138518	0.170588	0.106449
					3.90987	3.92929	5.03836	2.82022					0.145757	0.138567	0.170676	0.106457
					3.91164	3.93052	5.04108	2.81996					0.14583	0.138615	0.170764	0.106466
					3.91341	3.93174	5.04379	2.81969					0.145903	0.138663	0.170853	0.106474
					3.91519	3.93297	5.04651	2.81943					0.145976	0.138712	0.170941	0.106483
					3.91696	3.9342	5.04923	2.81916					0.146049	0.13876	0.171029	0.106491
					3.91873	3.93542	5.05195	2.81889					0.146123	0.138809	0.171118	0.106499
					3.9205	3.93665	5.05468	2.81862					0.146196	0.138857	0.171206	0.106507
					3.92228	3.93787	5.0574	2.81835					0.146269	0.138905	0.171295	0.106516
					3.92405	3.9391	5.06013	2.81808					0.146342	0.138954	0.171383	0.106524
					3.92582	3.94033	5.06285	2.8178					0.146416	0.139002	0.171472	0.106532
					3.9276	3.94155	5.06558	2.81753					0.146489	0.13905	0.17156	0.10654
					3.92937	3.94278	5.06831	2.81725					0.146562	0.139099	0.171649	0.106549
					3.93114	3.94401	5.07104	2.81697					0.146635	0.139147	0.171737	0.106557
					3.93292	3.94523	5.07377	2.81669					0.146708	0.139195	0.171826	0.106565
					3.93469	3.94646	5.07651	2.81641					0.146782	0.139244	0.171914	0.106573
					3.93646	3.94769	5.07924	2.81613					0.146855	0.139292	0.172003	0.106581
					3.93823	3.94891	5.08198	2.81585					0.146928	0.13934	0.172092	0.106589
					3.94001	3.95014	5.08471	2.81556					0.147001	0.139389	0.17218	0.106597
					3.94178	3.95136	5.08745	2.81528					0.147074	0.139437	0.172269	0.106605
					3.94355	3.95259	5.09019	2.81499					0.147148	0.139485	0.172358	0.106613
					3.94533	3.95382	5.09293	2.8147					0.147221	0.139534	0.172446	0.106621
					3.9471	3.95504	5.09567	2.81441					0.147294	0.139582	0.172535	0.106629
					3.94887	3.95627	5.09842	2.81412					0.147367	0.139631	0.172624	0.106637
					3.95065	3.9575	5.10116	2.81383					0.147441	0.139679	0.172713	0.106645
					3.95242	3.95872	5.10391	2.81354					0.147514	0.139727	0.172801	0.106653
					3.95419	3.95995	5.10665	2.81324					0.147587	0.139776	0.17289	0.106661
					3.95596	3.96118	5.1094	2.81295					0.14766	0.139824	0.172979	0.106669
					3.95774	3.9624	5.11215	2.81265					0.147733	0.139872	0.173068	0.106677
					3.95951	3.96363	5.1149	2.81235					0.147807	0.139921	0.173157	0.106684
					3.96128	3.96485	5.11765	2.81206					0.14788	0.139969	0.173246	0.106692
					3.96306	3.96608	5.12041	2.81176					0.147953	0.140017	0.173335	0.1067
					3.96483	3.96731	5.12316	2.81145					0.148026	0.140066	0.173423	0.106708
					3.9666	3.96853	5.12592	2.81115					0.1481	0.140114	0.173512	0.106716
					3.96838	3.96976	5.12867	2.81085					0.148173	0.140162	0.173601	0.106723
					3.97015	3.97099	5.13143	2.81054					0.148246	0.140211	0.17369	0.106731
					3.97192	3.97221	5.13419	2.81024					0.148319	0.140259	0.173779	0.106739
					3.97369	3.97344	5.13695	2.80993					0.148392	0.140307	0.173868	0.106746
					3.97547	3.97467	5.13971	2.80962					0.148466	0.140356	0.173957	0.106754
					3.97724	3.97589	5.14247	2.80931					0.148539	0.140404	0.174047	0.106762
					3.97901	3.97712	5.14524	2.809					0.148612	0.140452	0.174136	0.106769
					3.98079	3.97834	5.148	2.80869					0.148685	0.140501	0.174225	0.106777
					3.98256	3.97957	5.15077	2.80838					0.148758	0.140549	0.174314	0.106784
					3.98433	3.9808	5.15353	2.80806					0.148832	0.140598	0.174403	0.106792
					3.98611	3.98202	5.1563	2.80775					0.148905	0.140646	0.174492	0.1068
					3.98788	3.98325	5.15907	2.80743					0.148978	0.140694	0.174581	0.106807
					3.98965	3.98448	5.16184	2.80711					0.149051	0.140743	0.174671	0.106815
					3.99142	3.9857	5.16461	2.80679					0.149125	0.140791	0.17476	0.106822
					3.9932	3.98693	5.16739	2.80647					0.149198	0.140839	0.174849	0.10683
					3.99497	3.98816	5.17016	2.80615					0.149271	0.140888	0.174938	0.106837
