# Supplementary material for: Dendritic sodium spikes are required for long-term potentiation at distal synapses on hippocampal pyramidal neurons
Source: eLife. 2015 Aug 6;4:e06414. doi: 10.7554/eLife.06414 (PMC4576155; doi:10.7554/eLife.06414)
Supplement: Figure 9—source data 1. — DOI: http://dx.doi.org/10.7554/eLife.06414.033 [file elife06414s014.xlsx]

## Sheet: Figure 9
Panel A	TOP			Down		Panel B	TOP			Down		Panel C	TOP			Down		Panel D	TOP			Down		Panel E		0.5 EGTA		0.5 BAPTA		10 EGTA		10 BAPTA			Panel F		0.5 EGTA	0.5 BAPTA	10 EGTA	10 BAPTA
	sampling rate 50000			sampling rate 0.05 Hz			sampling rate 50000			sampling rate 0.05 Hz			sampling rate 50000			sampling rate 0.05 Hz			sampling rate 50000			sampling rate 0.05 Hz			time	Mean	SEM	Mean	SEM	Mean	SEM	Mean	SEM				1.15843	2.18209	1.55404	0.558526
	1	2		2.55233			1	2		3.16962			1	2		3.75602			1	2		2.62374			-9	0.981166	0.0707463	1.06381	0.032442	0.998293	0.0559695	0.887023	0.0599395				1.16291	1.1773	1.37909	1.30444
	-65.882	-66.3122		3.51689			-64.5851	-63.8178		3.61097			-67.4508	-67.7146		3.67782			-64.8467	-64.5967		4.07135			-8	0.927259	0.0373042	0.964842	0.0562348	0.950646	0.0314666	1.01343	0.0185007				2.34159	1.6402	1.34885	0.558616
	-65.8796	-66.3144		3.72935			-64.5854	-63.8184		2.7709			-67.4502	-67.7143		3.44322			-64.8469	-64.5972		3.89504			-7	0.96413	0.0644463	0.930332	0.0709239	0.986215	0.0577765	0.995231	0.0338445				2.7827	1.21311	1.57913	0.528333
	-65.8768	-66.3169		2.99758			-64.5863	-63.8204		3.63548			-67.4486	-67.7137		3.37645			-64.8476	-64.5986		3.05981			-6	1.01574	0.0742417	1.03109	0.0615488	1.03372	0.0278075	0.976973	0.0423998				0.852721	1.47051	2.0269	1.02498
	-65.8739	-66.3195		2.77182			-64.5877	-63.8236		2.59947			-67.4461	-67.7125		3.63127			-64.8488	-64.6008		2.76558			-5	1.05156	0.0697199	1.02459	0.0703425	1.01684	0.0452365	0.962897	0.0554429				1.46676			1.07636
	-65.871	-66.3218		3.13607			-64.5897	-63.8279		1.83594			-67.4432	-67.7109		2.31572			-64.8504	-64.6031		3.20638			-4	0.990913	0.046995	0.979626	0.0771389	1.03177	0.0271368	1.01875	0.0442801				1.24696			0.717499
	-65.8682	-66.3236		3.59706			-64.5922	-63.833		2.66646			-67.4402	-67.709		3.13885			-64.8524	-64.6054		2.97704			-3	0.948585	0.0703598	0.929691	0.0292531	0.981008	0.0371029	1.03079	0.0707515				1.46461			0.587774
	-65.8658	-66.3247		3.54179			-64.5952	-63.8388		3.07292			-67.4376	-67.7069		2.62863			-64.8546	-64.607		2.34114			-2	0.956035	0.0611934	1.05229	0.106381	1.03069	0.0436397	1.04763	0.0367743
	-65.8638	-66.3248		3.31668			-64.5986	-63.8448		3.38698			-67.4356	-67.7048		2.51848			-64.8571	-64.6078		2.86846														Mean	1.55958	1.53664	1.5776	0.794565
	-65.8621	-66.3239		3.82119			-64.6024	-63.8508		2.80422			-67.4343	-67.7031		3.39087			-64.8595	-64.6075		3.24694														SEM	0.233026	0.182414	0.121277	0.105512
	-65.8608	-66.322		4.22314			-64.6064	-63.8563		3.07624			-67.4338	-67.702		3.00172			-64.8616	-64.606		2.9803			1	1.47105	0.154843	1.22421	0.172158	1.38022	0.198022	1.17988	0.12558
	-65.8596	-66.3192		3.35032			-64.6106	-63.8611		2.26298			-67.4338	-67.7018		3.48718			-64.863	-64.6033		2.67197			2	1.58808	0.163349	1.21358	0.158793	1.31332	0.194934	1.01142	0.114317
	-65.8585	-66.3159		3.35063			-64.6147	-63.8649		3.04327			-67.4341	-67.7027		3.94366			-64.8636	-64.5996		2.68265			3	1.52512	0.117874	1.23723	0.176923	1.43372	0.206965	1.02131	0.124608
	-65.8573	-66.3123		3.92672			-64.6187	-63.8673		3.90016			-67.4345	-67.7045		4.10225			-64.8632	-64.595		2.61487			4	1.61372	0.115673	1.16854	0.222932	1.47556	0.118455	0.828319	0.120483
	-65.8559	-66.3089		3.88739			-64.6223	-63.8681		1.94857			-67.4348	-67.7069		3.04279			-64.8615	-64.5896		2.42388			5	1.53046	0.154683	1.05357	0.16693	1.43079	0.188814	0.885025	0.125072
	-65.8541	-66.3061		3.79593			-64.6255	-63.8674		3.24095			-67.4348	-67.7096		3.59336			-64.8586	-64.5835		2.22112			6	1.39191	0.153056	1.15005	0.1949	1.39853	0.137233	0.750507	0.120678
	-65.8519	-66.3045		4.13298			-64.628	-63.8652		2.81099			-67.4344	-67.712		3.28031			-64.8548	-64.5769		3.72637			7	1.44108	0.0800566	1.25772	0.199262	1.46554	0.1325	0.830069	0.106076
	-65.8494	-66.3043		3.3225			-64.6298	-63.8615		3.23594			-67.4336	-67.7136		3.71297			-64.8501	-64.5697		3.47533			8	1.4478	0.11612	1.21181	0.157627	1.56488	0.125446	0.74522	0.104374
	-65.8468	-66.3056		4.06012			-64.6307	-63.8566		2.80077			-67.4324	-67.7138		3.82825			-64.8449	-64.5621		2.61573			9	1.45177	0.121812	1.08911	0.14399	1.59782	0.162945	0.711941	0.127698
	-65.8442	-66.3086		3.44849			-64.6308	-63.8508		3.53266			-67.4309	-67.7122		3.60352			-64.8397	-64.5543		2.67623			10	1.59242	0.140818	1.15275	0.0794454	1.42448	0.125397	0.718554	0.0907906
	-65.842	-66.3129		4.30819			-64.63	-63.8445		1.72392			-67.4294	-67.7088		2.83357			-64.8348	-64.5465		3.2213			11	1.51841	0.130811	1.20286	0.0919463	1.49154	0.0781376	0.649495	0.110012
	-65.8404	-66.3184		2.78947			-64.6285	-63.838		2.82967			-67.4278	-67.7037		4.11457			-64.8305	-64.5392		1.90165			12	1.52223	0.151096	1.15782	0.152639	1.45607	0.151787	0.71589	0.13498
	-65.8397	-66.3246		3.92248			-64.6262	-63.8318		3.12521			-67.4263	-67.6973		3.7965			-64.8271	-64.5327		3.03641			13	1.56528	0.242271	1.24057	0.0396877	1.45741	0.115543	0.822491	0.122355
	-65.84	-66.3309		3.59352			-64.6234	-63.8261		2.50971			-67.4252	-67.6901		3.35046			-64.8247	-64.5277		2.91375			14	1.31998	0.123772	1.04785	0.146162	1.52492	0.172257	0.739319	0.118368
	-65.8415	-66.3371					-64.6202	-63.8213					-67.4246	-67.6829		0			-64.8236	-64.5244		0			15	1.5359	0.220339	1.2582	0.155539	1.59469	0.129218	0.693945	0.0632902
	-65.8443	-66.3427		6.67724			-64.6168	-63.8174		5.08477			-67.4247	-67.6764		0			-64.8237	-64.5232		0			16	1.37756	0.255192	1.24098	0.11011	1.53809	0.120716	0.73352	0.115217
	-65.8482	-66.3475		7.7426			-64.6134	-63.8144		4.87793			-67.4254	-67.6712		0			-64.825	-64.5243		0			17	1.55224	0.265003	1.12965	0.142167	1.61632	0.101352	0.778955	0.124932
	-65.8532	-66.3514		6.38994			-64.6102	-63.8124		4.8503			-67.4268	-67.6679		4.77916			-64.8276	-64.5273		3.63367			18	1.44619	0.182601	1.32535	0.172821	1.56798	0.107462	0.766851	0.118165
	-65.8589	-66.3544		6.37673			-64.6072	-63.811		4.83599			-67.4289	-67.6666		4.00701			-64.8311	-64.532		3.0903			19	1.42891	0.205562	1.27003	0.156792	1.54734	0.142109	0.733105	0.0887541
	-65.8652	-66.3569		7.30022			-64.6046	-63.8102		4.83844			-67.4313	-67.6674		4.64049			-64.8356	-64.5376		2.79867			20	1.56362	0.290929	1.33022	0.160893	1.5467	0.106921	0.742359	0.124431
	-65.8716	-66.359		7.25051			-64.6024	-63.8095		3.38404			-67.4339	-67.6702		4.22487			-64.8405	-64.5432		2.60817			21	1.62669	0.226163	1.49837	0.181888	1.54891	0.124155	0.765443	0.0905838
	-65.8776	-66.3609		5.75805			-64.6007	-63.8087		3.57634			-67.4361	-67.6745		4.2173			-64.8456	-64.548		3.03388			22	1.50736	0.20768	1.45661	0.17794	1.66028	0.131704	0.809171	0.0779753
	-65.8829	-66.3631		5.60318			-64.5995	-63.8075		4.24443			-67.4378	-67.6801		4.02151			-64.8507	-64.5512		2.42872			23	1.57405	0.215178	1.4084	0.129426	1.59343	0.115244	0.770913	0.111685
	-65.8869	-66.3654		5.57426			-64.5986	-63.8056		3.40485			-67.4383	-67.6863		4.59985			-64.8552	-64.5523		1.9692			24	1.59353	0.330714	1.45131	0.142278	1.58832	0.145171	0.831512	0.107086
	-65.8896	-66.368		5.6332			-64.598	-63.8028		2.96889			-67.4375	-67.6929		3.97281			-64.8592	-64.5512		2.02058			25	1.49822	0.240311	1.51952	0.235873	1.52206	0.120016	0.833815	0.10787
	-65.8906	-66.3707		5.58938			-64.5977	-63.7991		4.41652			-67.4351	-67.6992		4.96275			-64.8625	-64.548		2.51815			26	1.54948	0.220776	1.56315	0.195147	1.58227	0.159187	0.789264	0.115263
	-65.89	-66.3732		4.90999			-64.5975	-63.7945		4.92826			-67.431	-67.7048		4.53658			-64.8653	-64.543		0.758859			27	1.50358	0.220268	1.50901	0.192892	1.52887	0.139553	0.740705	0.0936669
	-65.8879	-66.3753		7.90222			-64.5972	-63.789		4.91295			-67.4253	-67.7094		4.27059			-64.8678	-64.5368		1.40377			28	1.4854	0.206433	1.52283	0.18226	1.59509	0.11906	0.780439	0.117879
	-65.8847	-66.3766		5.34377			-64.5969	-63.7828		4.04273			-67.4184	-67.7123		5.24999			-64.8705	-64.5302		1.98185			29	1.5386	0.253454	1.58046	0.231393	1.60266	0.127764	0.816659	0.120414
	-65.8808	-66.3769		4.03965			-64.5963	-63.7761		3.74712			-67.4106	-67.7133		4.25834			-64.8736	-64.5236		1.8789			30	1.57872	0.287484	1.46801	0.168887	1.60791	0.120234	0.869897	0.119682
	-65.8765	-66.3761		5.74683			-64.5956	-63.7691		3.53638			-67.4025	-67.7122		3.52136			-64.8775	-64.5177		2.08669
	-65.8725	-66.3743		4.89039			-64.5946	-63.7622		4.49475			-67.3946	-67.7087		3.91329			-64.8824	-64.5125		1.91134
	-65.8688	-66.3717		5.70481			-64.5934	-63.7555		3.88764			-67.3876	-67.7031		4.57931			-64.8883	-64.5083		0.213025
	-65.866	-66.3685		4.96359			-64.5919	-63.7492		4.96441			-67.3818	-67.6955		4.90936			-64.8949	-64.5048		1.05543
	-65.8641	-66.3652		4.91396			-64.5902	-63.7436		5.73547			-67.3776	-67.6866		5.09604			-64.902	-64.502		1.44001
	-65.8633	-66.3621		4.73298			-64.5884	-63.7387		4.57329			-67.3751	-67.677		4.60667			-64.9091	-64.4995		0.65958
	-65.8635	-66.3595		4.60642			-64.5865	-63.7346		4.21658			-67.3744	-67.6674		3.32789			-64.9156	-64.4971		1.77434
	-65.8648	-66.3577		5.03111			-64.5847	-63.7313		4.04393			-67.3753	-67.6587		4.60375			-64.9212	-64.4947		1.56564
	-65.8671	-66.3568		4.55659			-64.5829	-63.7289		3.78659			-67.3776	-67.6514		5.42839			-64.9254	-64.4922		0.860069
	-65.87	-66.3565		5.4599			-64.5812	-63.7271		3.85605			-67.3812	-67.6461		5.03103			-64.9279	-64.4897		1.15743
	-65.8735	-66.3566		4.39665			-64.5797	-63.7261		4.61242			-67.3857	-67.643		5.28476			-64.9286	-64.4872		1.77731
	-65.8772	-66.3568		4.24425			-64.5785	-63.7256		4.88533			-67.3909	-67.6419		4.64465			-64.9277	-64.4849		1.3933
	-65.8807	-66.3565		4.39483			-64.5775	-63.7255		3.60997			-67.3964	-67.6426		5.19502			-64.9253	-64.4831		1.38836
	-65.8838	-66.3553		5.22747			-64.5769	-63.7257		4.99907			-67.402	-67.6445		4.78808			-64.9218	-64.4819		0.843005
	-65.8863	-66.3531		5.22548			-64.5766	-63.7261		3.72202			-67.4075	-67.647		5.25704			-64.9174	-64.4814		0.967192
	-65.8882	-66.3498		4.49812			-64.5768	-63.7265		3.30965			-67.4126	-67.6497		4.66033			-64.9125	-64.4817		1.76925
	-65.8895	-66.3456		4.90377			-64.5774	-63.7269		4.48434			-67.4174	-67.652		3.48855			-64.9073	-64.4826		0.396204
	-65.8903	-66.3409		4.71602			-64.5786	-63.7271		3.08634			-67.4219	-67.6538		5.19708			-64.9018	-64.4841		2.13473
	-65.891	-66.3362		6.23677			-64.5802	-63.7271		4.44717			-67.4262	-67.6548		6.16225			-64.8962	-64.4858		0.80314
	-65.8917	-66.3321		5.63402			-64.5823	-63.7267		5.55709			-67.4304	-67.6551		4.43425			-64.8904	-64.4874		0.959031
	-65.8926	-66.3291		4.41129			-64.5849	-63.7261		5.09231			-67.4346	-67.6548		3.55543			-64.8845	-64.4889		1.01726
	-65.8937	-66.3276		5.01471			-64.5879	-63.7251		2.81976			-67.4387	-67.6538		5.77221			-64.8785	-64.49		0.786597
	-65.895	-66.3275		4.32765			-64.5913	-63.7239		4.96404			-67.4427	-67.6523		4.46259			-64.8728	-64.4907		1.93268
	-65.8962	-66.329		3.9851			-64.5948	-63.7225		3.85115			-67.4465	-67.6502		4.92076			-64.8675	-64.4911		0.889091
	-65.8973	-66.3314		4.88849			-64.5984	-63.7211		3.67427			-67.4496	-67.6475		5.20682			-64.8629	-64.4913		0.553044
	-65.8979	-66.3344		4.43836			-64.6019	-63.7199		4.77625			-67.4517	-67.6441		5.85701			-64.8593	-64.4918		0.841628
	-65.8979	-66.3374		4.3431			-64.6051	-63.7189		4.09755			-67.4526	-67.6403		5.6496			-64.8569	-64.4926		1.52734
	-65.8971	-66.3399		4.48967			-64.6078	-63.7183		4.17013			-67.4519	-67.6362		5.23973			-64.8557	-64.4941		1.91404
	-65.8956	-66.3415		4.58183			-64.61	-63.7182		5.06988			-67.4496	-67.6321		5.77365			-64.8554	-64.4965		1.14307
	-65.8933	-66.3421		4.95822			-64.6114	-63.7186		4.6588			-67.4458	-67.6284		5.17202			-64.8556	-64.4999		1.97045
	-65.8904	-66.3418		4.76363			-64.6121	-63.7197		4.11585			-67.4408	-67.6255		5.91875			-64.856	-64.5043		2.46928
	-65.8869	-66.3409		5.2219			-64.612	-63.7214		4.62521			-67.4351	-67.6236		6.75897			-64.856	-64.5096		1.01185
	-65.8832	-66.3397		4.64448			-64.6113	-63.7237		3.95161			-67.4292	-67.623		6.16947			-64.8552	-64.5156		1.40556
	-65.8793	-66.3388		4.50605			-64.6098	-63.7264		4.57226			-67.4238	-67.6236		5.13547			-64.8535	-64.5219		0.795518
	-65.8756	-66.3384		4.42977			-64.6079	-63.7294		3.49028			-67.4196	-67.6251		5.2405			-64.8508	-64.5283		1.94991
	-65.8722	-66.3387		4.14215			-64.6056	-63.7328		4.06853			-67.4169	-67.6274		4.97212			-64.8475	-64.5342		1.06945
	-65.8693	-66.3399		4.60426			-64.603	-63.7362		4.44451			-67.416	-67.6299		6.33566			-64.844	-64.5394		0.944213
	-65.8669	-66.3417		5.67121			-64.6003	-63.7397		5.84707			-67.4169	-67.6322		6.307			-64.8409	-64.5435		2.31165
	-65.8651	-66.3438		5.81655			-64.5976	-63.7432		5.09062			-67.4193	-67.6342		5.34755			-64.8387	-64.5461		1.39608
	-65.8638	-66.346		5.6637			-64.5949	-63.7465		4.49327			-67.4229	-67.6358		5.34973			-64.8378	-64.5471		1.24783
	-65.8629	-66.3478		4.61899			-64.5924	-63.7495		3.4731			-67.4271	-67.637		5.2181			-64.8385	-64.5464		1.28361
	-65.8624	-66.3492		4.5061			-64.59	-63.7523		3.77526			-67.4313	-67.6385		4.47674			-64.8408	-64.5441		0.754659
	-65.862	-66.3498		4.43223			-64.5877	-63.7548		4.49626			-67.4349	-67.6406		5.05581			-64.8442	-64.5403		1.14806
	-65.8617	-66.3498		4.75714			-64.5857	-63.7569		5.58351			-67.4376	-67.6438		4.49641			-64.8483	-64.5353		1.12352
	-65.8612	-66.3491		4.46285			-64.5838	-63.7586		3.93234			-67.4391	-67.6487		6.06634			-64.8525	-64.5295		0.796185
	-65.8605	-66.3479		5.02906			-64.5821	-63.76		5.25729			-67.4393	-67.6555		6.33933			-64.8563	-64.5234		0.867919
	-65.8596	-66.3464		4.48048			-64.5807	-63.7609		4.50351			-67.4384	-67.664		5.16574			-64.8594	-64.5173		0.824046
	-65.8584	-66.3447		4.97785			-64.5797	-63.7613		6.18471			-67.4367	-67.674		6.16595			-64.8614	-64.5117		1.62335
	-65.8572	-66.3431		4.65725			-64.579	-63.7613		4.58986			-67.4345	-67.6848		5.55041			-64.8624	-64.5068		0.964678
	-65.856	-66.3417		5.57			-64.5788	-63.7607		5.27389			-67.4326	-67.6958		4.90321			-64.8626	-64.5028		0.555132
	-65.8551	-66.3408		4.5498			-64.5792	-63.7597		4.92055			-67.4312	-67.7061		5.1552			-64.8624	-64.5		1.70346
	-65.8547	-66.3403		5.15744			-64.5803	-63.7581		4.54332			-67.4309	-67.715		6.94002			-64.862	-64.4984		1.43244
	-65.855	-66.3402		5.54853			-64.5819	-63.756		3.09089			-67.4319	-67.7219		5.56753			-64.862	-64.4979		1.87763
	-65.8559	-66.3406		6.65094			-64.5842	-63.7534		4.28788			-67.4343	-67.7266		5.56636			-64.8625	-64.4986		1.00623
	-65.8575	-66.3412		5.05847			-64.587	-63.7504		4.84906			-67.438	-67.7287		4.41178			-64.8639	-64.5004		0.949544
	-65.8596	-66.3419		5.45644			-64.5903	-63.7468		4.00179			-67.4427	-67.7285		3.88308			-64.8663	-64.5033		0.590931
	-65.862	-66.3423		4.21879			-64.5938	-63.743		5.9444			-67.448	-67.7261		4.33501			-64.8697	-64.5069		2.01153
	-65.8644	-66.3423		5.36254			-64.5974	-63.7389		5.25322			-67.4534	-67.722		5.78528			-64.8741	-64.5111		2.08073
	-65.8667	-66.3417		5.88412			-64.6008	-63.7347		5.18944			-67.4585	-67.7164		5.35534			-64.8793	-64.5156		1.43257
	-65.8688	-66.3405		5.73567			-64.604	-63.7305		5.51424			-67.4628	-67.7099		5.56958			-64.8851	-64.5199		2.08724
	-65.8705	-66.3388		5.61205			-64.6066	-63.7265		4.23524			-67.466	-67.7027		4.17901			-64.8913	-64.5236		0.645549
	-65.8719	-66.3367		4.44843			-64.6087	-63.723		5.38001			-67.4681	-67.6954		4.36068			-64.8975	-64.5264		1.29699
	-65.8729	-66.3344		6.19135			-64.61	-63.72		4.47118			-67.4689	-67.6881		4.52361			-64.9036	-64.5279		1.6393
	-65.8736	-66.3321		5.44366			-64.6105	-63.7179		4.36871			-67.4686	-67.681		5.25719			-64.9093	-64.5281		2.04616
	-65.8741	-66.3301		4.64771			-64.6104	-63.7167		4.71464			-67.4673	-67.6743		5.33928			-64.9146	-64.5271		2.17088
	-65.8742	-66.3285		5.68913			-64.6095	-63.7165		5.49169			-67.4652	-67.6679		5.16557			-64.9194	-64.5251		1.08922
	-65.874	-66.3274		4.0576			-64.6081	-63.7175		4.00945			-67.4625	-67.6618		5.18018			-64.9238	-64.5223		1.31416
	-65.8733	-66.3268		5.76332			-64.6062	-63.7197		3.98861			-67.4595	-67.6559		4.52558			-64.928	-64.5192		0.931649
	-65.8722	-66.3268		5.39761			-64.604	-63.7229		4.80834			-67.4562	-67.6502		5.47939			-64.932	-64.516		1.88032
	-65.8706	-66.3274		4.44372			-64.6017	-63.7271		4.94678			-67.4529	-67.6445		5.15376			-64.9359	-64.513		1.98317
	-65.8684	-66.3286		4.71242			-64.5993	-63.7321		3.30464			-67.4495	-67.6388		5.50013			-64.9394	-64.5101		2.78445
	-65.8657	-66.3304		4.94811			-64.5971	-63.7377		6.78063			-67.446	-67.6334		5.66186			-64.9422	-64.5075		0.993961
	-65.8625	-66.3326		5.87849			-64.5951	-63.7434		6.11536			-67.4425	-67.6282		5.4105			-64.944	-64.505		1.25626
	-65.8589	-66.3354		5.45751			-64.5933	-63.7492		3.83112			-67.4388	-67.6237		5.11165			-64.9443	-64.5025		1.29584
	-65.855	-66.3386		5.20095			-64.5919	-63.7546		4.89608			-67.4348	-67.62		6.29105			-64.943	-64.4999		1.43529
	-65.8508	-66.342					-64.5907	-63.7595					-67.4308	-67.6174		5.42969			-64.9398	-64.4971		1.61991
	-65.8465	-66.3455					-64.59	-63.7635					-67.427	-67.6158		6.47515			-64.9351	-64.4942		2.01775
	-65.8421	-66.349					-64.5895	-63.7666					-67.424	-67.6153					-64.929	-64.4914
	-65.8378	-66.3523					-64.5893	-63.7686					-67.4221	-67.6155					-64.9222	-64.4888
	-65.8337	-66.3552					-64.5894	-63.7694					-67.422	-67.6161					-64.9151	-64.4866
	-65.83	-66.3578					-64.5897	-63.7691					-67.4242	-67.6167					-64.9084	-64.4849
	-65.8269	-66.3598					-64.5902	-63.7676					-67.4289	-67.6169					-64.9023	-64.4838
	-65.8243	-66.3614					-64.5909	-63.7651					-67.4361	-67.6165					-64.8972	-64.4833
	-65.8223	-66.3626					-64.5916	-63.7616					-67.4456	-67.6154					-64.8933	-64.4834
	-65.821	-66.3635					-64.5924	-63.7571					-67.4568	-67.6135					-64.8905	-64.4839
	-65.8203	-66.3644					-64.5933	-63.7519					-67.469	-67.6111					-64.8889	-64.4848
	-65.8202	-66.3653					-64.5941	-63.7459					-67.4815	-67.6084					-64.8885	-64.486
	-65.8206	-66.3662					-64.5949	-63.7392					-67.4936	-67.6059					-64.8894	-64.4872
	-65.8214	-66.3672					-64.5956	-63.732					-67.5046	-67.6039					-64.8915	-64.4884
	-65.8226	-66.3683					-64.5963	-63.7244					-67.5143	-67.6025					-64.8948	-64.4894
	-65.8241	-66.3691					-64.597	-63.7164					-67.5221	-67.6018					-64.8993	-64.49
	-65.8261	-66.3696					-64.5976	-63.7082					-67.5281	-67.6018					-64.9047	-64.4902
	-65.8283	-66.3693					-64.5981	-63.7001					-67.532	-67.6024					-64.9107	-64.4899
	-65.8308	-66.3682					-64.5985	-63.6922					-67.534	-67.6031					-64.9169	-64.489
	-65.8335	-66.366					-64.5988	-63.6848					-67.5341	-67.6038					-64.9227	-64.4875
	-65.8363	-66.3627					-64.5989	-63.6781					-67.5324	-67.604					-64.9276	-64.4855
	-65.8389	-66.3584					-64.5988	-63.6724					-67.5294	-67.6037					-64.9313	-64.4833
	-65.8413	-66.3534					-64.5983	-63.6678					-67.5251	-67.6027					-64.9333	-64.481
	-65.8433	-66.3478					-64.5973	-63.6646					-67.5201	-67.6012					-64.9336	-64.4792
	-65.8447	-66.342					-64.5958	-63.6628					-67.5146	-67.5993					-64.9319	-64.4779
	-65.8455	-66.3362					-64.5937	-63.6626					-67.509	-67.5975					-64.9282	-64.4776
	-65.8455	-66.3306					-64.5909	-63.6639					-67.5036	-67.596					-64.9228	-64.4783
	-65.8447	-66.3254					-64.5874	-63.6667					-67.4987	-67.5953					-64.9157	-64.48
	-65.8431	-66.3205					-64.5833	-63.6707					-67.4945	-67.5955					-64.9074	-64.4824
	-65.8407	-66.316					-64.5785	-63.6759					-67.4909	-67.5967					-64.8985	-64.4852
	-65.8378	-66.312					-64.5733	-63.6818					-67.4879	-67.5988					-64.8896	-64.4881
	-65.8344	-66.3085					-64.5678	-63.6883					-67.4854	-67.6015					-64.8812	-64.4907
	-65.8311	-66.3056					-64.5621	-63.6951					-67.4833	-67.6044					-64.8742	-64.4926
	-65.828	-66.3032					-64.5564	-63.7018					-67.4812	-67.607					-64.8689	-64.4937
	-65.8255	-66.3015					-64.5511	-63.7082					-67.4791	-67.6089					-64.8657	-64.4939
	-65.8238	-66.3005					-64.5463	-63.714					-67.4768	-67.6098					-64.8647	-64.4935
	-65.8231	-66.3001					-64.5423	-63.719					-67.4742	-67.6095					-64.866	-64.4924
	-65.8233	-66.3004					-64.5391	-63.7232					-67.4712	-67.6078					-64.8691	-64.4909
	-65.8244	-66.301					-64.537	-63.7263					-67.4678	-67.6049					-64.8738	-64.4892
	-65.826	-66.302					-64.5361	-63.7283					-67.4641	-67.601					-64.8797	-64.4873
	-65.8279	-66.3031					-64.5364	-63.7292					-67.4601	-67.5962					-64.8862	-64.4853
	-65.83	-66.3042					-64.5379	-63.7292					-67.456	-67.5908					-64.8929	-64.4832
	-65.8319	-66.3054					-64.5405	-63.7282					-67.4519	-67.5851					-64.8992	-64.4809
	-65.8338	-66.3065					-64.5443	-63.7263					-67.4479	-67.5791					-64.9049	-64.4782
	-65.8359	-66.3076					-64.549	-63.7238					-67.4444	-67.5732					-64.9094	-64.4752
	-65.8382	-66.3087					-64.5544	-63.7206					-67.4417	-67.5675					-64.9124	-64.4718
	-65.8412	-66.3099					-64.5605	-63.7171					-67.4401	-67.5622					-64.9139	-64.468
	-65.845	-66.3114					-64.5668	-63.7132					-67.4401	-67.5575					-64.9138	-64.464
	-65.8497	-66.3131					-64.5734	-63.7091					-67.4419	-67.5537					-64.9123	-64.4596
	-65.8552	-66.3152					-64.5798	-63.7049					-67.4457	-67.551					-64.9094	-64.4551
	-65.8611	-66.3176					-64.586	-63.7006					-67.4514	-67.5494					-64.9055	-64.4506
	-65.867	-66.3205					-64.5917	-63.6962					-67.4589	-67.5489					-64.901	-64.4461
	-65.8721	-66.3236					-64.5968	-63.6918					-67.4673	-67.5495					-64.8961	-64.4418
	-65.8758	-66.327					-64.6012	-63.6872					-67.4759	-67.5509					-64.8909	-64.438
	-65.8775	-66.3304					-64.6048	-63.6824					-67.4837	-67.5531					-64.8857	-64.435
	-65.8767	-66.3338					-64.6077	-63.6773					-67.4896	-67.5557					-64.8805	-64.433
	-65.8732	-66.3369					-64.6098	-63.6717					-67.493	-67.5589					-64.8754	-64.4326
	-65.8671	-66.3395					-64.6112	-63.6656					-67.4934	-67.5624					-64.8703	-64.4341
	-65.8589	-66.3416					-64.612	-63.6589					-67.4905	-67.5663					-64.8655	-64.4376
	-65.8489	-66.3429					-64.6122	-63.6515					-67.4848	-67.5707					-64.861	-64.4432
	-65.8378	-66.3433					-64.6121	-63.6432					-67.477	-67.5755					-64.8571	-64.4507
	-65.8265	-66.3428					-64.6117	-63.6343					-67.4678	-67.5805					-64.8538	-64.4598
	-65.8156	-66.3413					-64.6111	-63.6246					-67.4582	-67.5855					-64.8514	-64.4698
	-65.8058	-66.3387					-64.6104	-63.6142					-67.4491	-67.5901					-64.8498	-64.4801
	-65.7976	-66.3351					-64.6095	-63.6034					-67.4411	-67.5938					-64.849	-64.49
	-65.7915	-66.3308					-64.6085	-63.5923					-67.4346	-67.5962					-64.8487	-64.4987
	-65.7877	-66.3259					-64.6075	-63.5811					-67.4296	-67.597					-64.8486	-64.5059
	-65.7863	-66.3206					-64.6063	-63.5701					-67.4261	-67.5961					-64.8481	-64.5111
	-65.7872	-66.3154					-64.605	-63.5597					-67.4235	-67.5933					-64.8469	-64.5142
	-65.7903	-66.3104					-64.6036	-63.5502					-67.4217	-67.5891					-64.8446	-64.5154
	-65.7951	-66.306					-64.6022	-63.5419					-67.42	-67.5837					-64.8412	-64.5147
	-65.8011	-66.3023					-64.6007	-63.535					-67.4184	-67.5777					-64.8366	-64.5126
	-65.8079	-66.2994					-64.5992	-63.53					-67.4164	-67.5716					-64.8311	-64.5096
	-65.815	-66.2973					-64.5978	-63.5268					-67.4143	-67.5661					-64.825	-64.5061
	-65.8219	-66.2958					-64.5965	-63.5257					-67.412	-67.5615					-64.8188	-64.5025
	-65.8284	-66.2949					-64.5955	-63.5267					-67.4099	-67.5582					-64.8131	-64.4992
	-65.8343	-66.2946					-64.5948	-63.5296					-67.4081	-67.5564					-64.8081	-64.4963
	-65.8394	-66.2946					-64.5943	-63.5342					-67.407	-67.5561					-64.8041	-64.494
	-65.8437	-66.2951					-64.5942	-63.5402					-67.4069	-67.5573					-64.8013	-64.4922
	-65.8473	-66.296					-64.5945	-63.5474					-67.4079	-67.5598					-64.7996	-64.4905
	-65.8502	-66.2974					-64.5951	-63.5552					-67.4101	-67.5634					-64.7986	-64.4888
	-65.8525	-66.2993					-64.596	-63.5634					-67.4135	-67.5679					-64.7983	-64.4868
	-65.8544	-66.3018					-64.5973	-63.5714					-67.418	-67.573					-64.7981	-64.4843
	-65.8559	-66.3049					-64.5989	-63.5791					-67.4232	-67.5783					-64.798	-64.4812
	-65.857	-66.3085					-64.6008	-63.586					-67.4288	-67.5837					-64.7977	-64.4776
	-65.8576	-66.3127					-64.603	-63.592					-67.4343	-67.5887					-64.7974	-64.4737
	-65.8578	-66.3172					-64.6054	-63.5969					-67.4394	-67.5931					-64.7972	-64.4697
	-65.8572	-66.322					-64.608	-63.6007					-67.4436	-67.5966					-64.7974	-64.4659
	-65.8558	-66.327					-64.6108	-63.6033					-67.4468	-67.5989					-64.7981	-64.4621
	-65.8534	-66.3319					-64.6137	-63.6048					-67.4488	-67.5999					-64.7995	-64.4586
	-65.8499	-66.3366					-64.6167	-63.6052					-67.4496	-67.5993					-64.8016	-64.455
	-65.8452	-66.3409					-64.6198	-63.6046					-67.4496	-67.5973					-64.8043	-64.4514
	-65.8397	-66.3445					-64.6227	-63.6029					-67.4491	-67.5939					-64.8074	-64.4476
	-65.8335	-66.3473					-64.6255	-63.6002					-67.4484	-67.5892					-64.8104	-64.4436
	-65.8271	-66.3491					-64.6282	-63.5967					-67.4478	-67.5838					-64.8132	-64.4395
	-65.8208	-66.35					-64.6305	-63.5922					-67.4476	-67.578					-64.8155	-64.4357
	-65.8151	-66.35					-64.6326	-63.5869					-67.4478	-67.5722					-64.8172	-64.4325
	-65.8104	-66.3492					-64.6343	-63.5809					-67.4483	-67.5668					-64.8181	-64.4303
	-65.8067	-66.3479					-64.6358	-63.5742					-67.4488	-67.5622					-64.8183	-64.4295
	-65.8043	-66.346					-64.6369	-63.5672					-67.449	-67.5585					-64.8179	-64.4302
	-65.8029	-66.3438					-64.6377	-63.56					-67.4487	-67.5559					-64.8169	-64.4323
	-65.8025	-66.3413					-64.6382	-63.5528					-67.4477	-67.5544					-64.8154	-64.4356
	-65.8027	-66.3385					-64.6387	-63.5461					-67.4459	-67.554					-64.8134	-64.4395
	-65.8031	-66.3353					-64.6389	-63.5402					-67.4435	-67.5547					-64.8109	-64.4435
	-65.8036	-66.3318					-64.6392	-63.5353					-67.4405	-67.5563					-64.808	-64.447
	-65.8038	-66.3279					-64.6395	-63.5318					-67.4373	-67.559					-64.8049	-64.4495
	-65.8037	-66.3238					-64.6398	-63.5298					-67.4341	-67.5628					-64.8017	-64.4507
	-65.8032	-66.3196					-64.6403	-63.5296					-67.4313	-67.5676					-64.7986	-64.4505
	-65.8025	-66.3157					-64.6409	-63.531					-67.429	-67.5734					-64.7959	-64.449
	-65.8018	-66.3122					-64.6416	-63.5342					-67.4274	-67.5802					-64.7939	-64.4464
	-65.8012	-66.3096					-64.6426	-63.5388					-67.4267	-67.5877					-64.7926	-64.4431
	-65.8009	-66.3079					-64.6438	-63.5446					-67.4268	-67.5955					-64.7923	-64.4395
	-65.8012	-66.3073					-64.6451	-63.5514					-67.4277	-67.6034					-64.793	-64.436
	-65.8021	-66.3077					-64.6467	-63.5587					-67.4293	-67.6107					-64.7947	-64.4327
	-65.8036	-66.3088					-64.6485	-63.5662					-67.4312	-67.6169					-64.7975	-64.4299
	-65.8056	-66.3105					-64.6505	-63.5735					-67.433	-67.6216					-64.8011	-64.4275
	-65.8081	-66.3124					-64.6527	-63.5804					-67.4345	-67.6242					-64.8053	-64.4256
	-65.8111	-66.3141					-64.655	-63.5868					-67.4354	-67.6245					-64.8098	-64.4239
	-65.8145	-66.3152					-64.6574	-63.5923					-67.4356	-67.6225					-64.8142	-64.4223
	-65.8183	-66.3157					-64.66	-63.5971					-67.435	-67.6182					-64.818	-64.4205
	-65.8222	-66.3151					-64.6624	-63.6011					-67.4338	-67.6119					-64.821	-64.4184
	-65.8262	-66.3136					-64.6648	-63.6045					-67.4324	-67.6044					-64.8229	-64.4161
	-65.8302	-66.3112					-64.6668	-63.6074					-67.431	-67.5961					-64.8235	-64.4137
	-65.8337	-66.3081					-64.6685	-63.6099					-67.4299	-67.5881					-64.8231	-64.4113
	-65.8366	-66.3044					-64.6696	-63.6121					-67.4294	-67.5811					-64.8219	-64.4093
	-65.8387	-66.3005					-64.6701	-63.6143					-67.4295	-67.5758					-64.8205	-64.4079
	-65.8396	-66.2968					-64.6698	-63.6164					-67.4303	-67.573					-64.8194	-64.4074
	-65.8393	-66.2934					-64.6687	-63.6186					-67.4316	-67.5729					-64.819	-64.4078
	-65.8377	-66.2908					-64.6668	-63.6209					-67.4332	-67.5757					-64.8194	-64.4091
	-65.8349	-66.2891					-64.664	-63.6232					-67.4351	-67.5812					-64.8206	-64.4111
	-65.8311	-66.2885					-64.6604	-63.6256					-67.437	-67.5888					-64.8224	-64.4137
	-65.8266	-66.2891					-64.6562	-63.628					-67.4388	-67.5979					-64.8244	-64.4165
	-65.8216	-66.291					-64.6515	-63.6304					-67.4405	-67.6076					-64.8261	-64.4195
	-65.8164	-66.2941					-64.6465	-63.6327					-67.4421	-67.6169					-64.827	-64.4223
	-65.8114	-66.2985					-64.6413	-63.6349					-67.4435	-67.6251					-64.8269	-64.4251
	-65.8069	-66.304					-64.6362	-63.6371					-67.4451	-67.6313					-64.8255	-64.4276
	-65.8031	-66.3106					-64.6313	-63.6391					-67.4468	-67.6353					-64.8229	-64.43
	-65.8001	-66.3179					-64.6269	-63.6409					-67.4491	-67.6369					-64.8195	-64.4321
	-65.798	-66.3256					-64.623	-63.6427					-67.4519	-67.6363					-64.8155	-64.4339
	-65.7968	-66.3333					-64.6198	-63.6442					-67.4556	-67.634					-64.8112	-64.4351
	-65.7962	-66.3403					-64.6173	-63.6456					-67.46	-67.6304					-64.807	-64.4355
	-65.7961	-66.3462					-64.6156	-63.6468					-67.4652	-67.6261					-64.8031	-64.4349
	-65.796	-66.3504					-64.6147	-63.6477					-67.4708	-67.6216					-64.7995	-64.4331
	-65.7958	-66.3525					-64.6145	-63.6485					-67.4764	-67.6172					-64.7962	-64.4301
	-65.7951	-66.3524					-64.615	-63.649					-67.4815	-67.6133					-64.7933	-64.4258
	-65.7936	-66.3498					-64.6161	-63.6494					-67.4856	-67.6099					-64.7906	-64.4206
	-65.7913	-66.345					-64.6177	-63.6496					-67.4881	-67.607					-64.7882	-64.4147
	-65.788	-66.3383					-64.6197	-63.6496					-67.4886	-67.6048					-64.7862	-64.4085
	-65.784	-66.33					-64.622	-63.6495					-67.4869	-67.6031					-64.7847	-64.4021
	-65.7794	-66.3208					-64.6246	-63.6494					-67.483	-67.602					-64.7838	-64.396
	-65.7746	-66.3111					-64.6273	-63.6493					-67.4772	-67.6015					-64.7837	-64.3904
	-65.7699	-66.3016					-64.6302	-63.6492					-67.47	-67.6016					-64.7846	-64.3852
	-65.7658	-66.2927					-64.6331	-63.649					-67.4618	-67.6026					-64.7865	-64.3808
	-65.7626	-66.2849					-64.636	-63.6489					-67.4535	-67.6045					-64.7893	-64.3773
	-65.7608	-66.2783					-64.639	-63.6488					-67.4454	-67.6075					-64.793	-64.3747
	-65.7606	-66.2733					-64.6419	-63.6487					-67.4382	-67.6117					-64.7972	-64.3734
	-65.7622	-66.2699					-64.6448	-63.6485					-67.432	-67.6171					-64.8016	-64.3734
	-65.7656	-66.268					-64.6477	-63.6483					-67.427	-67.6239					-64.8059	-64.3751
	-65.7708	-66.2673					-64.6506	-63.648					-67.4232	-67.6317					-64.8097	-64.3784
	-65.7773	-66.2677					-64.6534	-63.6476					-67.4206	-67.6401					-64.8126	-64.3835
	-65.7848	-66.2689					-64.6563	-63.6471					-67.4191	-67.6485					-64.8143	-64.39
	-65.7927	-66.2704					-64.6592	-63.6466					-67.4186	-67.6562					-64.8145	-64.3978
	-65.8003	-66.272					-64.6621	-63.646					-67.4192	-67.6623					-64.813	-64.4062
	-65.8071	-66.2735					-64.6649	-63.6453					-67.4208	-67.666					-64.8099	-64.4148
	-65.8125	-66.2747					-64.6677	-63.6445					-67.4233	-67.6666					-64.8054	-64.4229
	-65.8162	-66.2757					-64.6703	-63.6436					-67.4267	-67.6637					-64.7998	-64.4301
	-65.818	-66.2764					-64.6728	-63.6427					-67.4306	-67.6576					-64.7934	-64.4358
	-65.8181	-66.277					-64.6749	-63.6416					-67.4347	-67.6486					-64.7867	-64.4397
	-65.8168	-66.2778					-64.6768	-63.6403					-67.4386	-67.6375					-64.7803	-64.4416
	-65.8145	-66.2791					-64.6781	-63.6388					-67.4419	-67.6254					-64.7745	-64.4416
	-65.8119	-66.281					-64.6789	-63.6371					-67.4444	-67.6133					-64.7696	-64.4397
	-65.8095	-66.2839					-64.6791	-63.6351					-67.446	-67.6022					-64.7657	-64.4364
	-65.8078	-66.2876					-64.6787	-63.6327					-67.4467	-67.5927					-64.7626	-64.4319
	-65.807	-66.2923					-64.6776	-63.63					-67.4467	-67.5852					-64.7601	-64.4269
	-65.8072	-66.2978					-64.6758	-63.627					-67.4464	-67.5797					-64.7578	-64.4217
	-65.8085	-66.3037					-64.6734	-63.6236					-67.4462	-67.5761					-64.7553	-64.4168
	-65.8107	-66.3096					-64.6705	-63.6199					-67.4463	-67.574					-64.7523	-64.4126
	-65.8134	-66.3151					-64.6672	-63.616					-67.4472	-67.5731					-64.7486	-64.4094
	-65.8164	-66.3198					-64.6636	-63.612					-67.4487	-67.5731					-64.7442	-64.4073
	-65.8195	-66.3235					-64.6597	-63.608					-67.4511	-67.5737					-64.7392	-64.4063
	-65.8224	-66.3258					-64.6558	-63.6041					-67.454	-67.5751					-64.7338	-64.4063
	-65.8251	-66.3268					-64.6518	-63.6005					-67.4573	-67.5771					-64.7283	-64.4074
	-65.8274	-66.3265					-64.648	-63.5973					-67.4608	-67.5798					-64.7229	-64.4092
	-65.8293	-66.3254					-64.6444	-63.5947					-67.4642	-67.5832					-64.7178	-64.4117
	-65.831	-66.3237					-64.6409	-63.5928					-67.4672	-67.5873					-64.7133	-64.4147
	-65.8325	-66.3218					-64.6377	-63.5917					-67.4697	-67.5919					-64.7094	-64.4181
	-65.8338	-66.32					-64.6346	-63.5916					-67.4717	-67.5967					-64.7062	-64.4217
	-65.8352	-66.3186					-64.6317	-63.5924					-67.4732	-67.6016					-64.704	-64.4255
	-65.8367	-66.3179					-64.6289	-63.594					-67.4742	-67.6062					-64.703	-64.4296
	-65.8384	-66.3177					-64.6262	-63.5965					-67.4748	-67.6101					-64.7033	-64.4338
	-65.8402	-66.3179					-64.6234	-63.5997					-67.4751	-67.6133					-64.7053	-64.4382
	-65.8423	-66.3185					-64.6205	-63.6034					-67.4751	-67.6154					-64.7091	-64.4429
	-65.8446	-66.3191					-64.6176	-63.6075					-67.4747	-67.6166					-64.7147	-64.4478
	-65.8473	-66.3193					-64.6145	-63.6117					-67.474	-67.6168					-64.722	-64.4528
	-65.8504	-66.319					-64.6113	-63.6158					-67.4727	-67.6164					-64.7306	-64.4577
	-65.854	-66.3179					-64.6081	-63.6197					-67.4707	-67.6157					-64.7401	-64.4622
	-65.8582	-66.316					-64.6049	-63.6233					-67.4679	-67.615					-64.7498	-64.4661
	-65.863	-66.3133					-64.6019	-63.6263					-67.4644	-67.6149					-64.7592	-64.4691
	-65.8681	-66.3101					-64.5993	-63.6289					-67.4602	-67.6158					-64.7676	-64.4709
	-65.8733	-66.3064					-64.5971	-63.6309					-67.4555	-67.6179					-64.7748	-64.4715
	-65.8782	-66.3028					-64.5955	-63.6324					-67.4507	-67.6215					-64.7805	-64.4707
	-65.8822	-66.2995					-64.5946	-63.6335					-67.4464	-67.6265					-64.7846	-64.4689
	-65.8851	-66.2967					-64.5945	-63.6343					-67.4429	-67.6328					-64.7874	-64.4662
	-65.8864	-66.2945					-64.5953	-63.6347					-67.4408	-67.6399					-64.7889	-64.463
	-65.8862	-66.2931					-64.5969	-63.635					-67.4405	-67.6473					-64.7893	-64.4597
	-65.8845	-66.2922					-64.5993	-63.635					-67.4422	-67.6545					-64.7888	-64.4566
	-65.8817	-66.2918					-64.6025	-63.6348					-67.4459	-67.6609					-64.7875	-64.4541
	-65.8784	-66.2915					-64.6063	-63.6343					-67.4514	-67.666					-64.7857	-64.4523
	-65.8751	-66.2912					-64.6106	-63.6333					-67.4582	-67.6698					-64.7835	-64.4513
	-65.8724	-66.2907					-64.615	-63.6318					-67.4657	-67.672					-64.7813	-64.4512
	-65.8704	-66.2898					-64.6196	-63.6296					-67.473	-67.6728					-64.7792	-64.4519
	-65.8694	-66.2885					-64.6239	-63.6265					-67.4796	-67.6725					-64.7775	-64.4531
	-65.8692	-66.2866					-64.6279	-63.6225					-67.4847	-67.6713					-64.7763	-64.4549
	-65.8695	-66.2841					-64.6314	-63.6176					-67.4879	-67.6696					-64.7757	-64.4569
	-65.8699	-66.2808					-64.634	-63.6116					-67.489	-67.6675					-64.7756	-64.4591
	-65.8699	-66.2768					-64.6358	-63.6047					-67.4883	-67.6652					-64.7759	-64.4613
	-65.8693	-66.272					-64.6366	-63.597					-67.4862	-67.6627					-64.7766	-64.4633
	-65.8677	-66.2666					-64.6363	-63.5887					-67.4832	-67.66					-64.7774	-64.4651
	-65.8652	-66.2608					-64.635	-63.5798					-67.4801	-67.6571					-64.7785	-64.4664
	-65.8618	-66.2549					-64.6326	-63.5706					-67.4776	-67.6539					-64.7797	-64.4672
	-65.8578	-66.2494					-64.6293	-63.5613					-67.476	-67.6503					-64.7812	-64.4672
	-65.8536	-66.2447					-64.6253	-63.5519					-67.4757	-67.6464					-64.7829	-64.4662
	-65.8495	-66.2411					-64.6207	-63.5427					-67.4767	-67.6422					-64.7848	-64.4642
	-65.846	-66.2388					-64.6158	-63.5335					-67.4788	-67.6379					-64.7866	-64.4611
	-65.8433	-66.2379					-64.6108	-63.5246					-67.4816	-67.6335					-64.7881	-64.4569
	-65.8417	-66.2381					-64.6061	-63.5159					-67.4846	-67.6292					-64.7889	-64.4518
	-65.8412	-66.2393					-64.602	-63.5073					-67.4874	-67.6251					-64.7889	-64.4459
	-65.8419	-66.241					-64.5987	-63.4989					-67.4894	-67.6212					-64.788	-64.4397
	-65.8434	-66.2429					-64.5965	-63.4907					-67.4903	-67.6174					-64.7862	-64.4334
	-65.8455	-66.2449					-64.5955	-63.4827					-67.49	-67.6139					-64.7838	-64.4276
	-65.8478	-66.2467					-64.596	-63.475					-67.4883	-67.6107					-64.7813	-64.4226
	-65.8499	-66.2483					-64.5978	-63.4677					-67.4852	-67.6076					-64.779	-64.4188
	-65.8514	-66.2498					-64.6011	-63.461					-67.4808	-67.6049					-64.7774	-64.4163
	-65.8521	-66.2513					-64.6057	-63.455					-67.4753	-67.6025					-64.777	-64.4155
	-65.8519	-66.2528					-64.6113	-63.45					-67.469	-67.6005					-64.7777	-64.4162
	-65.8508	-66.2544					-64.6178	-63.4461					-67.4621	-67.599					-64.7798	-64.4185
	-65.8489	-66.2562					-64.6247	-63.4435					-67.4552	-67.5981					-64.783	-64.4223
	-65.8467	-66.2581					-64.6318	-63.4423					-67.4486	-67.5976					-64.7872	-64.4272
	-65.8444	-66.26					-64.6388	-63.4425					-67.4428	-67.5975					-64.7922	-64.433
	-65.8423	-66.2618					-64.6452	-63.4442					-67.4383	-67.5975					-64.7976	-64.4395
	-65.8408	-66.2636					-64.6508	-63.4473					-67.4353	-67.5974					-64.8033	-64.4464
	-65.8399	-66.2651					-64.6553	-63.4517					-67.434	-67.5969					-64.8092	-64.4534
	-65.8399	-66.2663					-64.6586	-63.4573					-67.4345	-67.5958					-64.8149	-64.4603
	-65.8405	-66.267					-64.6606	-63.4637					-67.4365	-67.5941					-64.8203	-64.467
	-65.8419	-66.2671					-64.6612	-63.4709					-67.4398	-67.5917					-64.8251	-64.4733
	-65.8438	-66.2667					-64.6606	-63.4785					-67.4439	-67.5889					-64.8289	-64.4789
	-65.8462	-66.2656					-64.6589	-63.4865					-67.4485	-67.5857					-64.8314	-64.4838
	-65.8489	-66.2639					-64.6562	-63.4946					-67.453	-67.5826					-64.8323	-64.4879
	-65.8519	-66.2619					-64.6528	-63.5026					-67.4572	-67.5797					-64.8314	-64.4909
	-65.8552	-66.2596					-64.649	-63.5105					-67.4609	-67.5774					-64.8288	-64.4929
	-65.8586	-66.2574					-64.6451	-63.5181					-67.4641	-67.5758					-64.8243	-64.4939
	-65.862	-66.2554					-64.6411	-63.5252					-67.4668	-67.5752					-64.8185	-64.494
	-65.8655	-66.2539					-64.6374	-63.532					-67.4691	-67.5757					-64.8117	-64.4933
	-65.8687	-66.2532					-64.6341	-63.5384					-67.4711	-67.5773					-64.8044	-64.4921
	-65.8716	-66.2531					-64.6314	-63.5443					-67.473	-67.58					-64.7973	-64.4907
	-65.8739	-66.2538					-64.6291	-63.5498					-67.4747	-67.5839					-64.7907	-64.4894
	-65.8754	-66.2551					-64.6275	-63.555					-67.4762	-67.5887					-64.7854	-64.4884
	-65.8758	-66.2567					-64.6264	-63.5599					-67.4774	-67.5942					-64.7816	-64.4878
	-65.8752	-66.2584					-64.6258	-63.5647					-67.4781	-67.6001					-64.7796	-64.4878
	-65.8734	-66.2599					-64.6257	-63.5693					-67.4783	-67.6059					-64.7795	-64.4884
	-65.8706	-66.261					-64.6259	-63.5739					-67.4781	-67.6112					-64.7813	-64.4893
	-65.8671	-66.2617					-64.6263	-63.5785					-67.4775	-67.6158					-64.7847	-64.4905
	-65.8631	-66.2618					-64.6269	-63.5833					-67.4766	-67.6195					-64.7897	-64.4919
	-65.859	-66.2617					-64.6275	-63.5883					-67.4758	-67.6221					-64.7957	-64.4932
	-65.8552	-66.2615					-64.6282	-63.5935					-67.475	-67.6237					-64.8026	-64.4946
	-65.8521	-66.2615					-64.6287	-63.599					-67.4745	-67.6248					-64.8098	-64.4959
	-65.8499	-66.2622					-64.6291	-63.6047					-67.4743	-67.6254					-64.8169	-64.4974
	-65.8488	-66.2637					-64.6293	-63.6106					-67.4744	-67.6261					-64.8236	-64.499
	-65.849	-66.2662					-64.6293	-63.6166					-67.4747	-67.6269					-64.8295	-64.501
	-65.8504	-66.2695					-64.629	-63.6227					-67.475	-67.6282					-64.8341	-64.5034
	-65.853	-66.2734					-64.6285	-63.6288					-67.4753	-67.6298					-64.8372	-64.5062
	-65.8563	-66.2774					-64.6279	-63.6347					-67.4754	-67.6316					-64.8388	-64.5093
	-65.8602	-66.281					-64.627	-63.6402					-67.4753	-67.6333					-64.8388	-64.5124
	-65.8642	-66.2839					-64.626	-63.6452					-67.4749	-67.6345					-64.8374	-64.5151
	-65.8681	-66.2856					-64.625	-63.6495					-67.4741	-67.6348					-64.8349	-64.5171
	-65.8713	-66.2859					-64.6239	-63.653					-67.4732	-67.6338					-64.8317	-64.5179
	-65.8737	-66.285					-64.6229	-63.6554					-67.472	-67.6314					-64.8282	-64.5173
	-65.8749	-66.2831					-64.6219	-63.6567					-67.4708	-67.6275					-64.825	-64.5152
	-65.8749	-66.2806					-64.621	-63.6567					-67.4697	-67.6223					-64.8224	-64.5115
	-65.8736	-66.278					-64.6203	-63.6554					-67.4688	-67.6159					-64.8208	-64.5065
	-65.871	-66.2757					-64.6196	-63.6528					-67.4682	-67.6089					-64.8205	-64.5007
	-65.8674	-66.274					-64.6191	-63.649					-67.4679	-67.6016					-64.8214	-64.4946
	-65.8631	-66.2729					-64.6187	-63.644					-67.4677	-67.5945					-64.8237	-64.489
	-65.8586	-66.2724					-64.6183	-63.6382					-67.4676	-67.5878					-64.8273	-64.4843
	-65.8542	-66.2723					-64.618	-63.6317					-67.4671	-67.5819					-64.832	-64.4808
	-65.8504	-66.2722					-64.6177	-63.6248					-67.4662	-67.5769					-64.8375	-64.4786
	-65.8477	-66.2718					-64.6174	-63.6179					-67.4644	-67.5729					-64.8435	-64.4775
	-65.8461	-66.2708					-64.6171	-63.6112					-67.4618	-67.5699					-64.8496	-64.4772
	-65.8457	-66.2693					-64.6166	-63.605					-67.4584	-67.5681					-64.8554	-64.477
	-65.8464	-66.2671					-64.6162	-63.5996					-67.4545	-67.5672					-64.8605	-64.4764
	-65.8477	-66.2645					-64.6156	-63.595					-67.4505	-67.5675					-64.8645	-64.475
	-65.8493	-66.2618					-64.6149	-63.5914					-67.4471	-67.5688					-64.8673	-64.4726
	-65.8504	-66.2592					-64.6141	-63.5888					-67.4447	-67.5713					-64.8686	-64.4693
	-65.8508	-66.2569					-64.6131	-63.5869					-67.4439	-67.5749					-64.8684	-64.4653
	-65.8503	-66.2551					-64.612	-63.5856					-67.445	-67.5795					-64.8667	-64.4613
	-65.8487	-66.2539					-64.6106	-63.5848					-67.4481	-67.5851					-64.8636	-64.4579
	-65.8465	-66.2532					-64.6092	-63.584					-67.4529	-67.5915					-64.8592	-64.4558
	-65.844	-66.2529					-64.6075	-63.583					-67.4591	-67.5983					-64.8538	-64.4555
	-65.8417	-66.2529					-64.6057	-63.5816					-67.4659	-67.6052					-64.8476	-64.4573
	-65.8402	-66.2529					-64.6037	-63.5796					-67.4728	-67.612					-64.8408	-64.4612
	-65.84	-66.2529					-64.6016	-63.5768					-67.4788	-67.6182					-64.8337	-64.4669
	-65.8412	-66.2526					-64.5993	-63.5732					-67.4834	-67.6238					-64.8267	-64.4738
	-65.8438	-66.2519					-64.597	-63.5689					-67.4861	-67.6284					-64.8201	-64.4813
	-65.8479	-66.2509					-64.5947	-63.5639					-67.4865	-67.6321					-64.8144	-64.4887
	-65.8531	-66.2494					-64.5923	-63.5586					-67.4848	-67.6349					-64.81	-64.4953
	-65.859	-66.2475					-64.5899	-63.5531					-67.4811	-67.6369					-64.8072	-64.5007
	-65.8655	-66.2453					-64.5876	-63.5477					-67.476	-67.6382					-64.8062	-64.5047
	-65.872	-66.243					-64.5855	-63.5426					-67.4701	-67.6388					-64.8069	-64.5075
	-65.8785	-66.2407					-64.5835	-63.5382					-67.464	-67.6388					-64.8094	-64.5093
	-65.8846	-66.2386					-64.5817	-63.5345					-67.4585	-67.6383					-64.8132	-64.5105
	-65.8902	-66.2369					-64.5802	-63.5316					-67.4538	-67.6374					-64.818	-64.5114
	-65.895	-66.2358					-64.5791	-63.5297					-67.4503	-67.6361					-64.8234	-64.5125
	-65.8989	-66.2355					-64.5783	-63.5286					-67.4479	-67.6348					-64.8289	-64.514
	-65.9016	-66.236					-64.5779	-63.5283					-67.4463	-67.6334					-64.834	-64.5161
	-65.9031	-66.2374					-64.5779	-63.5286					-67.4452	-67.6323					-64.8385	-64.5187
	-65.9033	-66.2395					-64.5782	-63.5295					-67.444	-67.6314					-64.842	-64.5219
	-65.9022	-66.2422					-64.5788	-63.5307					-67.4424	-67.631					-64.8442	-64.5256
	-65.8999	-66.245					-64.5795	-63.5322					-67.4403	-67.631					-64.845	-64.5296
	-65.8967	-66.2478					-64.5802	-63.5338					-67.4374	-67.6313					-64.8445	-64.5337
	-65.8927	-66.2502					-64.5809	-63.5356					-67.4342	-67.6319					-64.8427	-64.5379
	-65.8883	-66.2519					-64.5813	-63.5373					-67.4309	-67.6325					-64.8399	-64.5419
	-65.8836	-66.2527					-64.5816	-63.5392					-67.4283	-67.6331					-64.8365	-64.5454
	-65.8789	-66.2525					-64.5815	-63.5412					-67.4268	-67.6336					-64.8329	-64.5483
	-65.8741	-66.2515					-64.5812	-63.5434					-67.427	-67.6341					-64.8296	-64.5502
	-65.8695	-66.2497					-64.5806	-63.546					-67.4293	-67.6347					-64.8268	-64.5509
	-65.8651	-66.2474					-64.5798	-63.549					-67.4335	-67.6356					-64.8247	-64.5501
	-65.8608	-66.2449					-64.579	-63.5526					-67.4394	-67.6372					-64.8232	-64.5479
	-65.8569	-66.2427					-64.5783	-63.5567					-67.4465	-67.6396					-64.8221	-64.5443
	-65.8535	-66.2409					-64.5779	-63.5615					-67.4541	-67.6431					-64.8208	-64.5392
	-65.8508	-66.2397					-64.5778	-63.567					-67.4615	-67.6477					-64.8187	-64.5331
	-65.8488	-66.2394					-64.5783	-63.5729					-67.468	-67.6535					-64.8154	-64.5262
	-65.848	-66.2399					-64.5794	-63.5793					-67.4733	-67.66					-64.8105	-64.519
	-65.8483	-66.2412					-64.5812	-63.5859					-67.4771	-67.6672					-64.8038	-64.5117
	-65.85	-66.243					-64.5836	-63.5925					-67.4797	-67.6743					-64.7954	-64.505
	-65.853	-66.2451					-64.5867	-63.5988					-67.4813	-67.681					-64.7858	-64.499
	-65.8572	-66.2472					-64.5903	-63.6044					-67.4822	-67.6869					-64.7757	-64.4942
	-65.8623	-66.2491					-64.5942	-63.6092					-67.4828	-67.6914					-64.7659	-64.4907
	-65.868	-66.2506					-64.5984	-63.6128					-67.4833	-67.6945					-64.7572	-64.4887
	-65.8738	-66.2516					-64.6027	-63.6151					-67.4837	-67.696					-64.7506	-64.4882
	-65.8794	-66.252					-64.6068	-63.6161					-67.4841	-67.6963					-64.7465	-64.4888
	-65.8845	-66.2518					-64.6107	-63.6156					-67.4843	-67.6956					-64.7454	-64.4904
	-65.8887	-66.2511					-64.6141	-63.614					-67.4842	-67.6945					-64.7474	-64.4924
	-65.892	-66.25					-64.6169	-63.6113					-67.4836	-67.6933					-64.7523	-64.4946
	-65.8944	-66.2485					-64.619	-63.6078					-67.4827	-67.6926					-64.7596	-64.4963
	-65.896	-66.2467					-64.6204	-63.604					-67.4817	-67.6926					-64.7687	-64.4972
	-65.897	-66.2449					-64.6209	-63.6001					-67.481	-67.6934					-64.779	-64.4972
	-65.8976	-66.2431					-64.6207	-63.5964					-67.4811	-67.695					-64.7897	-64.496
	-65.8981	-66.2415					-64.6197	-63.5933					-67.4825	-67.6972					-64.8002	-64.4939
	-65.8985	-66.2404					-64.618	-63.5909					-67.4855	-67.6996					-64.81	-64.491
	-65.8992	-66.2399					-64.6157	-63.5894					-67.4904	-67.7021					-64.8186	-64.4877
	-65.9002	-66.2401					-64.6129	-63.5888					-67.4971	-67.7043					-64.8257	-64.4841
	-65.9016	-66.2411					-64.6097	-63.5891					-67.5054	-67.7063					-64.8312	-64.4807
	-65.9035	-66.2428					-64.6064	-63.5901					-67.5146	-67.7078					-64.8349	-64.4775
	-65.906	-66.2453					-64.6029	-63.5916					-67.524	-67.7089					-64.8371	-64.4747
	-65.9089	-66.2483					-64.5993	-63.5935					-67.5329	-67.7098					-64.8379	-64.4722
	-65.9122	-66.2515					-64.5959	-63.5954					-67.5404	-67.7104					-64.8375	-64.4699
	-65.9156	-66.2548					-64.5927	-63.597					-67.5457	-67.7109					-64.8363	-64.4679
	-65.9189	-66.2578					-64.5896	-63.5983					-67.5484	-67.711					-64.8345	-64.4661
	-65.9217	-66.2605					-64.5867	-63.5988					-67.5481	-67.7106					-64.8326	-64.4645
	-65.9238	-66.2625					-64.5841	-63.5986					-67.5448	-67.7097					-64.8306	-64.4633
	-65.9249	-66.2639					-64.5817	-63.5974					-67.5388	-67.7081					-64.8285	-64.4628
	-65.9249	-66.2646					-64.5796	-63.5954					-67.5305	-67.7055					-64.8264	-64.4632
	-65.9238	-66.2649					-64.5777	-63.5924					-67.5206	-67.702					-64.8241	-64.4646
	-65.9217	-66.2647					-64.5762	-63.5888					-67.5097	-67.6976					-64.8215	-64.4672
	-65.919	-66.2643					-64.5751	-63.5847					-67.4986	-67.6925					-64.8184	-64.4708
	-65.916	-66.2636					-64.5745	-63.5806					-67.4881	-67.6868					-64.8147	-64.4752
	-65.9129	-66.2627					-64.5747	-63.5768					-67.4786	-67.6808					-64.8105	-64.4801
	-65.9101	-66.2616					-64.576	-63.5741					-67.471	-67.6748					-64.8058	-64.4849
	-65.9079	-66.2604					-64.5786	-63.5729					-67.4656	-67.6693					-64.8007	-64.4892
	-65.9064	-66.259					-64.583	-63.5743					-67.4629	-67.6645					-64.7957	-64.4926
	-65.9062	-66.2579					-64.5898	-63.5789					-67.4633	-67.6612					-64.7909	-64.495
	-65.9076	-66.2577					-64.5995	-63.5879					-67.4677	-67.66					-64.7867	-64.4968
	-65.9116	-66.2593					-64.6128	-63.6021					-67.4768	-67.6622					-64.7838	-64.4985
	-65.9193	-66.2642					-64.6304	-63.6226					-67.4922	-67.6696					-64.7828	-64.5015
	-65.9325	-66.2743					-64.653	-63.6504					-67.516	-67.6844					-64.7845	-64.5074
	-65.9534	-66.2924					-64.6815	-63.6864					-67.5512	-67.7101					-64.7901	-64.5182
	-65.9851	-66.3213					-64.7165	-63.7315					-67.6019	-67.7506					-64.8007	-64.5364
	-66.0305	-66.3646					-64.7587	-63.7861					-67.6727	-67.8109					-64.8179	-64.5642
	-66.0934	-66.4259					-64.8084	-63.8508					-67.7693	-67.8962					-64.8431	-64.6041
	-66.1769	-66.5085					-64.866	-63.9252					-67.8971	-68.012					-64.8775	-64.6578
	-66.2838	-66.6152					-64.9315	-64.0091					-68.0612	-68.1631					-64.9222	-64.7266
	-66.416	-66.7477					-65.0043	-64.1014					-68.2655	-68.3531					-64.9775	-64.8108
	-66.5736	-66.9061					-65.0839	-64.2005					-68.5117	-68.5836					-65.0431	-64.9093
	-66.755	-67.0884					-65.1689	-64.3046					-68.7988	-68.8538					-65.1177	-65.0199
	-66.9563	-67.2908					-65.2579	-64.411					-69.1225	-69.1597					-65.1992	-65.1391
	-67.1714	-67.507					-65.3488	-64.5169					-69.4752	-69.4946					-65.2847	-65.262
	-67.3923	-67.7291					-65.4395	-64.6192					-69.8461	-69.8486					-65.3704	-65.383
	-67.6096	-67.9476					-65.5275	-64.7144					-70.2218	-70.2098					-65.4524	-65.4961
	-67.8131	-68.1524					-65.6101	-64.7995					-70.5876	-70.5645					-65.5265	-65.5952
	-67.9928	-68.3335					-65.685	-64.8714					-70.928	-70.8987					-65.5888	-65.6749
	-68.1396	-68.4818					-65.7497	-64.9277					-71.2285	-71.1986					-65.6359	-65.7311
	-68.2461	-68.5901					-65.8024	-64.9665					-71.4763	-71.4524					-65.6655	-65.761
	-68.3076	-68.6535					-65.8415	-64.9867					-71.6618	-71.6508					-65.6763	-65.7639
	-68.3223	-68.67					-65.8659	-64.9879					-71.779	-71.7875					-65.6682	-65.7406
	-68.291	-68.6405					-65.8753	-64.9707					-71.826	-71.86					-65.6425	-65.6938
	-68.2176	-68.5686					-65.8699	-64.9364					-71.805	-71.8695					-65.6014	-65.6275
	-68.1083	-68.4606					-65.8504	-64.887					-71.7219	-71.8206					-65.5483	-65.5466
	-67.9707	-68.3242					-65.8181	-64.8249					-71.5854	-71.7204					-65.487	-65.4562
	-67.8134	-68.1681					-65.7747	-64.753					-71.4064	-71.5781					-65.4213	-65.3614
	-67.6448	-68.001					-65.7222	-64.6743					-71.1966	-71.4039					-65.3552	-65.2667
	-67.4728	-67.8311					-65.6626	-64.5916					-70.9676	-71.2077					-65.2917	-65.1759
	-67.3042	-67.6652					-65.5982	-64.5077					-70.7302	-70.9991					-65.2336	-65.0916
	-67.1441	-67.5087					-65.5309	-64.4249					-70.4935	-70.7862					-65.1823	-65.0155
	-66.9961	-67.3651					-65.4628	-64.3454					-70.265	-70.5756					-65.1388	-64.9484
	-66.8624	-67.2364					-65.3954	-64.2705					-70.05	-70.3723					-65.103	-64.8905
	-66.7439	-67.1232					-65.3301	-64.2012					-69.8517	-70.1798					-65.0746	-64.8413
	-66.6406	-67.025					-65.268	-64.1383					-69.6721	-70.0003					-65.0525	-64.8001
	-66.5515	-66.9405					-65.2099	-64.0818					-69.5113	-69.8349					-65.0356	-64.7662
	-66.4754	-66.8681					-65.1562	-64.0316					-69.3686	-69.6839					-65.0227	-64.7385
	-66.411	-66.806					-65.1073	-63.9875					-69.2426	-69.5473					-65.0128	-64.7162
	-66.3566	-66.7526					-65.0632	-63.9489					-69.1313	-69.4245					-65.005	-64.6984
	-66.3107	-66.7063					-65.0238	-63.9152					-69.0325	-69.3147					-64.9985	-64.6844
	-66.272	-66.666					-64.9889	-63.8859					-68.9443	-69.217					-64.9928	-64.6732
	-66.2393	-66.6307					-64.9582	-63.8603					-68.8647	-69.1305					-64.9878	-64.6642
	-66.2113	-66.5999					-64.9314	-63.838					-68.7923	-69.0541					-64.9833	-64.6566
	-66.1874	-66.5731					-64.908	-63.8186					-68.7261	-68.9866					-64.9791	-64.6498
	-66.1668	-66.5498					-64.8878	-63.8016					-68.6654	-68.9272					-64.9754	-64.6433
	-66.149	-66.5299					-64.8702	-63.7869					-68.6101	-68.8746					-64.9718	-64.6368
	-66.1336	-66.5131					-64.8551	-63.7742					-68.56	-68.8281					-64.9683	-64.6301
	-66.1205	-66.499					-64.842	-63.7636					-68.5153	-68.7866					-64.9645	-64.6233
	-66.1095	-66.4872					-64.8307	-63.7549					-68.4761	-68.7494					-64.9602	-64.6165
	-66.1002	-66.4774					-64.8209	-63.7481					-68.4423	-68.7158					-64.955	-64.6099
	-66.0925	-66.4692					-64.8125	-63.7434					-68.4136	-68.6849					-64.9488	-64.6038
	-66.086	-66.462					-64.8051	-63.7406					-68.3898	-68.6564					-64.9417	-64.5981
	-66.0803	-66.4557					-64.7988	-63.7397					-68.3702	-68.6295					-64.9338	-64.5932
	-66.075	-66.45					-64.7933	-63.7406					-68.354	-68.6039					-64.9256	-64.5891
	-66.0697	-66.4447					-64.7886	-63.7433					-68.3406	-68.5793					-64.9174	-64.5858
	-66.0644	-66.4399					-64.7846	-63.7474					-68.329	-68.5554					-64.9099	-64.5835
	-66.0588	-66.4356					-64.7812	-63.7527					-68.3185	-68.5321					-64.9032	-64.5822
	-66.053	-66.4318					-64.7784	-63.7589					-68.3083	-68.5096					-64.8977	-64.5821
	-66.0473	-66.4286					-64.776	-63.7657					-68.2981	-68.488					-64.8933	-64.5834
	-66.0418	-66.4259					-64.774	-63.7727					-68.2873	-68.4674					-64.8899	-64.5859
	-66.0369	-66.4239					-64.7723	-63.7797					-68.2758	-68.4483					-64.8872	-64.5897
	-66.0329	-66.4222					-64.7707	-63.7862					-68.2638	-68.4307					-64.8851	-64.5944
	-66.0298	-66.4209					-64.7692	-63.7921					-68.2513	-68.4149					-64.8832	-64.5998
	-66.0278	-66.4197					-64.7677	-63.7971					-68.2386	-68.401					-64.8814	-64.6055
	-66.0268	-66.4185					-64.7659	-63.801					-68.2259	-68.3889					-64.8797	-64.6111
	-66.0267	-66.4173					-64.7638	-63.8039					-68.2136	-68.3785					-64.8781	-64.6165
	-66.0275	-66.4159					-64.7612	-63.8056					-68.2018	-68.3695					-64.8767	-64.6215
	-66.0288	-66.4143					-64.758	-63.8063					-68.1905	-68.3619					-64.8757	-64.6261
	-66.0307	-66.4124					-64.7542	-63.8061					-68.1798	-68.3551					-64.8751	-64.6304
	-66.0329	-66.4103					-64.7496	-63.8053					-68.1695	-68.3491					-64.8748	-64.6346
	-66.0352	-66.4079					-64.7441	-63.8039					-68.1597	-68.3435					-64.8748	-64.6387
	-66.0375	-66.4053					-64.7379	-63.8023					-68.1501	-68.338					-64.8748	-64.6429
	-66.0396	-66.4024					-64.7308	-63.8007					-68.1405	-68.3324					-64.8745	-64.6469
	-66.0413	-66.3994					-64.723	-63.7994					-68.1309	-68.3267					-64.8738	-64.6507
	-66.0424	-66.3963					-64.7146	-63.7985					-68.1211	-68.3205					-64.8724	-64.6541
	-66.0429	-66.3931					-64.7056	-63.7982					-68.1113	-68.3139					-64.8706	-64.6568
	-66.0426	-66.39					-64.6963	-63.7986					-68.1013	-68.3067					-64.8686	-64.6586
	-66.0418	-66.3871					-64.6868	-63.7996					-68.0915	-68.2991					-64.8668	-64.6593
	-66.0403	-66.3846					-64.6773	-63.8012					-68.0821	-68.2911					-64.866	-64.6588
	-66.0386	-66.3826					-64.668	-63.8033					-68.0732	-68.2828					-64.8667	-64.657
	-66.0369	-66.3815					-64.6591	-63.8057					-68.0651	-68.2742					-64.8695	-64.6538
	-66.0355	-66.3813					-64.6509	-63.8081					-68.0581	-68.2655					-64.8749	-64.6496
	-66.0346	-66.3824					-64.6433	-63.8104					-68.0523	-68.2567					-64.8828	-64.6446
	-66.0345	-66.3848					-64.6367	-63.8124					-68.0477	-68.2477					-64.8931	-64.6393
	-66.0354	-66.3885					-64.6311	-63.8139					-68.0443	-68.2385					-64.9052	-64.6341
	-66.0373	-66.3932					-64.6266	-63.8148					-68.0418	-68.229					-64.9183	-64.6295
	-66.0401	-66.3987					-64.6232	-63.8151					-68.0401	-68.2192					-64.9315	-64.626
	-66.0435	-66.4044					-64.6209	-63.8147					-68.0389	-68.2092					-64.9438	-64.6238
	-66.0474	-66.4098					-64.6198	-63.8138					-68.0381	-68.1993					-64.9544	-64.6231
	-66.0515	-66.4142					-64.6197	-63.8123					-68.0376	-68.1899					-64.9629	-64.6238
	-66.0555	-66.4171					-64.6207	-63.8105					-68.0371	-68.1812					-64.9691	-64.6258
	-66.0591	-66.418					-64.6225	-63.8083					-68.0368	-68.1739					-64.9731	-64.6286
	-66.0622	-66.4167					-64.6251	-63.8058					-68.0367	-68.1681					-64.9755	-64.6318
	-66.0647	-66.4132					-64.6283	-63.803					-68.0366	-68.164					-64.977	-64.6351
	-66.0667	-66.4076					-64.632	-63.8					-68.0366	-68.1616					-64.9779	-64.6382
	-66.0681	-66.4006					-64.6361	-63.7966					-68.0364	-68.1607					-64.9789	-64.6406
	-66.069	-66.3925					-64.6403	-63.793					-68.0358	-68.1608					-64.9802	-64.6423
	-66.0695	-66.3842					-64.6446	-63.7891					-68.0345	-68.1613					-64.9817	-64.6431
	-66.0697	-66.3763					-64.6489	-63.7847					-68.0318	-68.1618					-64.9832	-64.6431
	-66.0696	-66.3694					-64.6531	-63.7801					-68.0276	-68.1617					-64.9846	-64.6422
	-66.0691	-66.3639					-64.6572	-63.7752					-68.0214	-68.1606					-64.9856	-64.6408
	-66.0682	-66.3602					-64.6609	-63.7701					-68.0131	-68.1584					-64.9859	-64.639
	-66.0669	-66.3583					-64.6645	-63.7649					-68.0028	-68.1552					-64.9856	-64.6372
	-66.0651	-66.3584					-64.6677	-63.7598					-67.9907	-68.1511					-64.9847	-64.6357
	-66.0628	-66.3603					-64.6705	-63.7549					-67.9772	-68.1465					-64.9833	-64.6348
	-66.0601	-66.3637					-64.673	-63.7504					-67.9631	-68.1417					-64.9816	-64.6348
	-66.0571	-66.3682					-64.6749	-63.7464					-67.9489	-68.1371					-64.9797	-64.6357
	-66.054	-66.3733					-64.6763	-63.743					-67.9354	-68.1329					-64.9777	-64.6376
	-66.051	-66.3784					-64.6769	-63.7403					-67.9235	-68.1292					-64.9755	-64.6402
	-66.0481	-66.383					-64.6768	-63.7381					-67.9138	-68.1262					-64.9732	-64.6432
	-66.0456	-66.3865					-64.6759	-63.7366					-67.9069	-68.1237					-64.9708	-64.6463
	-66.0433	-66.3885					-64.6739	-63.7357					-67.903	-68.1215					-64.9683	-64.6489
	-66.0412	-66.3887					-64.671	-63.7353					-67.9021	-68.1195					-64.9658	-64.6508
	-66.0391	-66.3871					-64.6671	-63.7353					-67.9042	-68.1174					-64.9635	-64.6516
	-66.0368	-66.384					-64.6622	-63.7357					-67.9086	-68.1152					-64.9616	-64.6512
	-66.0342	-66.3796					-64.6564	-63.7363					-67.9146	-68.1127					-64.9603	-64.6499
	-66.0316	-66.3744					-64.6498	-63.737					-67.9213	-68.11					-64.9598	-64.6477
	-66.029	-66.3688					-64.6426	-63.7378					-67.928	-68.1069					-64.9603	-64.6451
	-66.0268	-66.3632					-64.6348	-63.7386					-67.9338	-68.1036					-64.9617	-64.6423
	-66.0255	-66.3577					-64.6269	-63.7393					-67.9381	-68.1					-64.9641	-64.6397
	-66.0255	-66.3526					-64.6188	-63.7399					-67.9406	-68.096					-64.9672	-64.6374
	-66.027	-66.3478					-64.6109	-63.7401					-67.9412	-68.0918					-64.971	-64.6354
	-66.0303	-66.3433					-64.6033	-63.74					-67.94	-68.0871					-64.975	-64.6336
	-66.0351	-66.3391					-64.5962	-63.7394					-67.9372	-68.0819					-64.9791	-64.6319
	-66.0411	-66.3353					-64.5897	-63.7382					-67.9333	-68.0762					-64.9829	-64.6302
	-66.0477	-66.3318					-64.5839	-63.7364					-67.9285	-68.0702					-64.9862	-64.6284
	-66.0543	-66.329					-64.5791	-63.7339					-67.923	-68.0639					-64.9886	-64.6267
	-66.0602	-66.3269					-64.5751	-63.7307					-67.9172	-68.0575					-64.9899	-64.625
	-66.0648	-66.3259					-64.5722	-63.7269					-67.9109	-68.0514					-64.99	-64.6236
	-66.0678	-66.326					-64.5704	-63.7223					-67.9044	-68.0457					-64.9889	-64.6226
	-66.069	-66.3272					-64.5696	-63.7172					-67.8975	-68.0406					-64.9865	-64.622
	-66.0686	-66.3296					-64.57	-63.7117					-67.8904	-68.0362					-64.983	-64.622
	-66.0667	-66.3331					-64.5714	-63.7059					-67.883	-68.0327					-64.9784	-64.6225
	-66.0639	-66.3375					-64.5737	-63.7					-67.8754	-68.0298					-64.973	-64.6236
	-66.0604	-66.3425					-64.5768	-63.6941					-67.8677	-68.0277					-64.9668	-64.6252
	-66.0567	-66.3479					-64.5806	-63.6885					-67.8599	-68.0262					-64.9599	-64.6272
	-66.053	-66.3536					-64.5847	-63.6833					-67.8521	-68.0251					-64.9523	-64.6293
	-66.0494	-66.3592					-64.5891	-63.6785					-67.8443	-68.0245					-64.9443	-64.6314
	-66.046	-66.3647					-64.5934	-63.6743					-67.8366	-68.024					-64.9358	-64.6331
	-66.0427	-66.3698					-64.5972	-63.6707					-67.8289	-68.0236					-64.9272	-64.6342
	-66.0394	-66.3745					-64.6005	-63.6677					-67.8215	-68.0229					-64.9188	-64.6345
	-66.036	-66.3787					-64.603	-63.665					-67.8143	-68.0217					-64.911	-64.6336
	-66.0324	-66.3824					-64.6046	-63.6626					-67.8077	-68.02					-64.9041	-64.6316
	-66.0286	-66.3859					-64.6051	-63.6604					-67.8017	-68.0176					-64.8985	-64.6286
	-66.0248	-66.3891					-64.6045	-63.658					-67.7965	-68.0146					-64.8944	-64.6246
	-66.021	-66.3923					-64.603	-63.6555					-67.7921	-68.0111					-64.892	-64.62
	-66.0175	-66.3954					-64.6006	-63.6526					-67.7884	-68.0073					-64.8912	-64.6151
	-66.0142	-66.3984					-64.5974	-63.6493					-67.7853	-68.0035					-64.8917	-64.61
	-66.0114	-66.4011					-64.5938	-63.6455					-67.7824	-67.9999					-64.8935	-64.605
	-66.009	-66.4033					-64.5897	-63.6413					-67.7794	-67.9967					-64.8962	-64.6002
	-66.0068	-66.4047					-64.5856	-63.6367					-67.7758	-67.9938					-64.8994	-64.5956
	-66.0047	-66.405					-64.5814	-63.6319					-67.7715	-67.9912					-64.903	-64.5911
	-66.0026	-66.4041					-64.5773	-63.627					-67.7662	-67.9887					-64.9066	-64.5868
	-66.0002	-66.402					-64.5733	-63.6222					-67.76	-67.9859					-64.91	-64.5826
	-65.9975	-66.3988					-64.5696	-63.6177					-67.753	-67.9826					-64.9129	-64.5785
	-65.9947	-66.3947					-64.5661	-63.6135					-67.7456	-67.9786					-64.9153	-64.5746
	-65.9919	-66.39					-64.5627	-63.6098					-67.7383	-67.9737					-64.9168	-64.571
	-65.9895	-66.3848					-64.5594	-63.6066					-67.7313	-67.9678					-64.9174	-64.5677
	-65.9878	-66.3793					-64.5562	-63.6041					-67.7253	-67.9609					-64.9169	-64.5649
	-65.987	-66.3736					-64.553	-63.6023					-67.7204	-67.953					-64.9153	-64.5628
	-65.9872	-66.3676					-64.5497	-63.6011					-67.7168	-67.9442					-64.9126	-64.5614
	-65.9883	-66.3613					-64.5465	-63.6006					-67.7146	-67.9345					-64.9091	-64.5609
	-65.9902	-66.3546					-64.5432	-63.6007					-67.7137	-67.9242					-64.9048	-64.5613
	-65.9925	-66.3476					-64.5398	-63.6014					-67.714	-67.9134					-64.8999	-64.5626
	-65.9948	-66.3401					-64.5365	-63.6028					-67.7152	-67.9023					-64.8948	-64.5648
	-65.9966	-66.3325					-64.5333	-63.6047					-67.7174	-67.8909					-64.8897	-64.5678
	-65.9977	-66.325					-64.5301	-63.6072					-67.7204	-67.8797					-64.8847	-64.5715
	-65.9978	-66.3176					-64.5271	-63.61					-67.7245	-67.8687					-64.8801	-64.5757
	-65.9971	-66.3107					-64.5241	-63.6132					-67.7295	-67.8583					-64.876	-64.5804
	-65.9956	-66.3043					-64.5213	-63.6164					-67.7357	-67.8486					-64.8727	-64.5852
	-65.9937	-66.2984					-64.5185	-63.6196					-67.7429	-67.8398					-64.8704	-64.59
	-65.9917	-66.2929					-64.5159	-63.6226					-67.7509	-67.832					-64.8692	-64.5943
	-65.9899	-66.2874					-64.5132	-63.625					-67.7594	-67.8253					-64.8691	-64.5979
	-65.9885	-66.2819					-64.5106	-63.6268					-67.7678	-67.8197					-64.87	-64.6004
	-65.9878	-66.276					-64.5079	-63.6275					-67.7754	-67.815					-64.8718	-64.6017
	-65.9878	-66.2699					-64.5053	-63.6272					-67.7815	-67.8112					-64.8742	-64.6014
	-65.9885	-66.2635					-64.5028	-63.6256					-67.7855	-67.8079					-64.8768	-64.5996
	-65.9897	-66.2572					-64.5003	-63.6227					-67.7868	-67.8048					-64.8792	-64.5963
	-65.9915	-66.2512					-64.498	-63.6185					-67.7853	-67.8016					-64.8812	-64.5918
	-65.9936	-66.2458					-64.496	-63.613					-67.7809	-67.7979					-64.8823	-64.5862
	-65.996	-66.2414					-64.4942	-63.6064					-67.774	-67.7934					-64.8822	-64.5801
	-65.9986	-66.2381					-64.4929	-63.5988					-67.7652	-67.7878					-64.8807	-64.5737
	-66.0012	-66.2359					-64.4918	-63.5904					-67.7553	-67.7812					-64.8777	-64.5675
	-66.0037	-66.2347					-64.4912	-63.5815					-67.7451	-67.7734					-64.873	-64.5619
	-66.0058	-66.2341					-64.4908	-63.5722					-67.7353	-67.7648					-64.8669	-64.5572
	-66.0072	-66.2337					-64.4907	-63.563					-67.7264	-67.7556					-64.8595	-64.5535
	-66.0074	-66.2332					-64.4908	-63.5539					-67.7188	-67.7461					-64.8512	-64.5509
	-66.0063	-66.2321					-64.4908	-63.5452					-67.7124	-67.7367					-64.8425	-64.5494
	-66.0035	-66.2302					-64.4906	-63.5372					-67.7068	-67.7276					-64.8342	-64.5489
	-65.9991	-66.2271					-64.4902	-63.53					-67.7016	-67.7192					-64.8268	-64.549
	-65.9932	-66.2228					-64.4894	-63.5237					-67.6962	-67.7114					-64.8209	-64.5494
	-65.9864	-66.2171					-64.488	-63.5184					-67.6898	-67.7043					-64.8172	-64.5497
	-65.9791	-66.21					-64.4861	-63.5142					-67.6821	-67.6977					-64.8159	-64.5495
	-65.972	-66.2017					-64.4837	-63.5112					-67.6729	-67.6913					-64.8169	-64.5484
	-65.9658	-66.1923					-64.4807	-63.5092					-67.6622	-67.6849					-64.8202	-64.5463
	-65.9607	-66.1822					-64.4772	-63.5082					-67.6504	-67.678					-64.8252	-64.5431
	-65.9569	-66.1717					-64.4734	-63.508					-67.638	-67.6704					-64.8315	-64.539
	-65.9542	-66.1614					-64.4694	-63.5085					-67.6257	-67.6618					-64.8383	-64.5344
	-65.9523	-66.1516					-64.4653	-63.5095					-67.6143	-67.6521					-64.8452	-64.5297
	-65.9506	-66.1427					-64.4612	-63.5107					-67.6041	-67.6412					-64.8516	-64.5255
	-65.9485	-66.1351					-64.4574	-63.5118					-67.5957	-67.6291					-64.8571	-64.5222
	-65.9454	-66.1289					-64.454	-63.5128					-67.589	-67.616					-64.8617	-64.5203
	-65.9411	-66.124					-64.451	-63.5134					-67.5838	-67.6022					-64.8651	-64.5198
	-65.9355	-66.1202					-64.4486	-63.5134					-67.5796	-67.588					-64.8673	-64.5208
	-65.9286	-66.1172					-64.4467	-63.5127					-67.5759	-67.5736					-64.8683	-64.523
	-65.9206	-66.1145					-64.4455	-63.511					-67.5722	-67.5596					-64.868	-64.526
	-65.9121	-66.1116					-64.4449	-63.5084					-67.5679	-67.546					-64.8665	-64.5293
	-65.9034	-66.1081					-64.4447	-63.5046					-67.563	-67.5334					-64.8636	-64.5326
	-65.895	-66.1036					-64.4451	-63.4996					-67.5573	-67.5219					-64.8595	-64.5352
	-65.8873	-66.0979					-64.4458	-63.4935					-67.5513	-67.5117					-64.8543	-64.537
	-65.8806	-66.0908					-64.4467	-63.486					-67.5453	-67.5027					-64.8483	-64.5375
	-65.8753	-66.0823					-64.4477	-63.4773					-67.5399	-67.495					-64.8418	-64.5367
	-65.8712	-66.0724					-64.4487	-63.4674					-67.5355	-67.4883					-64.8351	-64.5344
	-65.8684	-66.0614					-64.4496	-63.4565					-67.5325	-67.4823					-64.8286	-64.5307
	-65.8667	-66.0495					-64.4503	-63.4447					-67.5309	-67.4766					-64.8225	-64.5257
	-65.8658	-66.0368					-64.4506	-63.4322					-67.5308	-67.4708					-64.8171	-64.5193
	-65.8653	-66.0237					-64.4506	-63.4194					-67.5318	-67.4644					-64.8125	-64.5118
	-65.8649	-66.0105					-64.4502	-63.4064					-67.5333	-67.4573					-64.8085	-64.5034
	-65.8641	-65.9974					-64.4493	-63.3936					-67.535	-67.4492					-64.8051	-64.4942
	-65.8627	-65.9847					-64.448	-63.3813					-67.5363	-67.4402					-64.8019	-64.4846
	-65.8604	-65.9725					-64.4463	-63.3696					-67.5366	-67.4304					-64.7988	-64.4748
	-65.8569	-65.9611					-64.4441	-63.3588					-67.5359	-67.42					-64.7955	-64.4654
	-65.8523	-65.9505					-64.4414	-63.349					-67.5339	-67.4096					-64.7917	-64.4568
	-65.8467	-65.9407					-64.4382	-63.3403					-67.5307	-67.3994					-64.7873	-64.4492
	-65.8404	-65.9316					-64.4346	-63.3325					-67.5267	-67.3897					-64.7823	-64.4432
	-65.8335	-65.9233					-64.4306	-63.3256					-67.5221	-67.381					-64.7769	-64.4389
	-65.8265	-65.9156					-64.4261	-63.3196					-67.5172	-67.3733					-64.7713	-64.4364
	-65.8197	-65.9082					-64.4213	-63.3141					-67.5125	-67.3667					-64.7662	-64.4357
	-65.8133	-65.9011					-64.4161	-63.3091					-67.5079	-67.3614					-64.7621	-64.4364
	-65.8075	-65.8941					-64.4108	-63.3045					-67.5036	-67.3573					-64.7596	-64.4384
	-65.8023	-65.8869					-64.4053	-63.3					-67.4995	-67.3543					-64.7591	-64.4411
	-65.7978	-65.8796					-64.3998	-63.2956					-67.4955	-67.3524					-64.7607	-64.4442
	-65.7937	-65.872					-64.3943	-63.2913					-67.4912	-67.3512					-64.7644	-64.4473
	-65.7901	-65.864					-64.3891	-63.2868					-67.4865	-67.3504					-64.7697	-64.4502
	-65.7867	-65.8557					-64.3841	-63.2824					-67.4812	-67.3496					-64.7757	-64.4528
	-65.7836	-65.847					-64.3796	-63.2778					-67.4752	-67.3484					-64.7816	-64.4549
	-65.7807	-65.838					-64.3754	-63.2732					-67.4685	-67.3462					-64.7864	-64.4567
	-65.778	-65.8289					-64.3718	-63.2685					-67.4611	-67.3426					-64.7894	-64.458
	-65.7756	-65.8197					-64.3686	-63.2638					-67.4529	-67.3371					-64.7899	-64.459
	-65.7733	-65.8106					-64.3658	-63.2589					-67.4441	-67.3294					-64.7879	-64.4597
	-65.7712	-65.8018					-64.3635	-63.254					-67.4348	-67.3194					-64.7834	-64.4601
	-65.7692	-65.7933					-64.3615	-63.249					-67.4252	-67.3071					-64.7767	-64.4602
	-65.7673	-65.7852					-64.3598	-63.2438					-67.4154	-67.2929					-64.7684	-64.4598
	-65.7653	-65.7777					-64.3583	-63.2384					-67.4055	-67.277					-64.759	-64.4589
	-65.7633	-65.7707					-64.3569	-63.2329					-67.3958	-67.26					-64.749	-64.4574
	-65.761	-65.764					-64.3557	-63.2271					-67.3863	-67.2424					-64.7389	-64.4551
	-65.7585	-65.7574					-64.3545	-63.2212					-67.3772	-67.2244					-64.7291	-64.4522
	-65.7557	-65.7509					-64.3535	-63.2151					-67.3688	-67.2066					-64.72	-64.4485
	-65.7528	-65.7442					-64.3525	-63.2088					-67.3611	-67.1889					-64.7117	-64.4441
	-65.7497	-65.7374					-64.3517	-63.2024					-67.3544	-67.1716					-64.7046	-64.4391
	-65.7465	-65.7304					-64.351	-63.1958					-67.3489	-67.1546					-64.6986	-64.4337
	-65.7433	-65.7232					-64.3506	-63.1891					-67.3447	-67.1377					-64.6939	-64.4278
	-65.74	-65.716					-64.3503	-63.1823					-67.3419	-67.121					-64.6904	-64.4217
	-65.7365	-65.7088					-64.3503	-63.1754					-67.3404	-67.1045					-64.688	-64.4155
	-65.7328	-65.7016					-64.3504	-63.1684					-67.3401	-67.0881					-64.6864	-64.4093
	-65.7286	-65.6944					-64.3508	-63.1613					-67.3408	-67.0722					-64.6854	-64.4034
	-65.7239	-65.687					-64.3513	-63.154					-67.3421	-67.057					-64.6846	-64.3979
	-65.7184	-65.6794					-64.3519	-63.1467					-67.3436	-67.0428					-64.6838	-64.3931
	-65.712	-65.6714					-64.3525	-63.1392					-67.3447	-67.0299					-64.6826	-64.3892
	-65.7049	-65.6629					-64.353	-63.1316					-67.3451	-67.0186					-64.6808	-64.3862
	-65.6971	-65.6541					-64.3535	-63.1239					-67.3442	-67.009					-64.678	-64.3839
	-65.6888	-65.645					-64.3536	-63.1161					-67.3418	-67.0013					-64.6741	-64.3823
	-65.68	-65.6358					-64.3535	-63.1083					-67.3376	-66.9954					-64.669	-64.3809
	-65.671	-65.6265					-64.3529	-63.1003					-67.3318	-66.9912					-64.6627	-64.3793
	-65.6619	-65.6172					-64.3518	-63.0924					-67.3244	-66.9885					-64.6553	-64.3773
	-65.6527	-65.6081					-64.3502	-63.0843					-67.3157	-66.9871					-64.6472	-64.3746
	-65.6435	-65.599					-64.348	-63.0762					-67.3064	-66.9865					-64.6387	-64.3712
	-65.6345	-65.5899					-64.3452	-63.0679					-67.2967	-66.9864					-64.6301	-64.3671
	-65.6256	-65.5807					-64.3418	-63.0594					-67.2872	-66.9863					-64.6221	-64.3626
	-65.6171	-65.5712					-64.338	-63.0506					-67.2782	-66.9856					-64.615	-64.3582
	-65.6091	-65.5612					-64.3336	-63.0415					-67.2699	-66.9837					-64.609	-64.3542
	-65.6018	-65.5508					-64.3289	-63.032					-67.2624	-66.98					-64.6044	-64.3511
	-65.5952	-65.5397					-64.324	-63.022					-67.2553	-66.9739					-64.6011	-64.3492
	-65.5893	-65.5279					-64.3189	-63.0117					-67.2483	-66.9652					-64.5988	-64.3488
	-65.584	-65.5155					-64.3139	-63.001					-67.2409	-66.9536					-64.5974	-64.3498
	-65.5791	-65.5025					-64.3089	-62.99					-67.2326	-66.9394					-64.5965	-64.3522
	-65.5743	-65.489					-64.3041	-62.9787					-67.2231	-66.923					-64.5959	-64.3558
	-65.5691	-65.475					-64.2995	-62.9674					-67.2122	-66.9053					-64.5954	-64.3601
	-65.5632	-65.4608					-64.2953	-62.956					-67.1999	-66.8869					-64.5949	-64.3647
	-65.5565	-65.4464					-64.2914	-62.9449					-67.1866	-66.8689					-64.5945	-64.3692
	-65.549	-65.4321					-64.2878	-62.934					-67.173	-66.852					-64.5943	-64.3731
	-65.5408	-65.4181					-64.2844	-62.9234					-67.1598	-66.8366					-64.5944	-64.3761
	-65.5322	-65.4044					-64.2812	-62.9132					-67.1478	-66.8228					-64.5951	-64.3776
	-65.5236	-65.391					-64.2782	-62.9034					-67.1376	-66.8103					-64.5963	-64.3774
	-65.5156	-65.3781					-64.2753	-62.894					-67.1298	-66.7987					-64.598	-64.3754
	-65.5085	-65.3656					-64.2723	-62.8849					-67.1246	-66.7872					-64.5998	-64.3713
	-65.5026	-65.3534					-64.2693	-62.8762					-67.122	-66.7752					-64.6014	-64.3652
	-65.4981	-65.3415					-64.2661	-62.8678					-67.1215	-66.7622					-64.6023	-64.3573
	-65.4948	-65.33					-64.2628	-62.8596					-67.1227	-66.7479					-64.602	-64.3478
	-65.4924	-65.3191					-64.2593	-62.8515					-67.1248	-66.7322					-64.6003	-64.3372
	-65.4907	-65.3088					-64.2556	-62.8436					-67.1272	-66.7155					-64.5969	-64.3261
	-65.4891	-65.2994					-64.2518	-62.8358					-67.1292	-66.6981					-64.5921	-64.315
	-65.4871	-65.291					-64.2478	-62.828					-67.1302	-66.6806					-64.5863	-64.3047
	-65.4843	-65.2835					-64.2437	-62.8203					-67.1297	-66.6636					-64.5798	-64.2957
	-65.4804	-65.2769					-64.2395	-62.8126					-67.1274	-66.6474					-64.5732	-64.2886
	-65.4752	-65.2708					-64.2351	-62.8051					-67.1231	-66.6326					-64.567	-64.2835
	-65.4688	-65.2647					-64.2307	-62.7978					-67.1168	-66.6193					-64.5616	-64.2805
	-65.4614	-65.258					-64.2263	-62.7906					-67.1083	-66.6075					-64.5571	-64.2795
	-65.4532	-65.2503					-64.2219	-62.7836					-67.0981	-66.5972					-64.5535	-64.2801
	-65.4446	-65.2411					-64.2176	-62.7768					-67.0862	-66.5881					-64.5504	-64.2816
	-65.4362	-65.2301					-64.2133	-62.7703					-67.0731	-66.5799					-64.5477	-64.2837
	-65.4286	-65.2175					-64.2092	-62.7639					-67.0593	-66.5723					-64.5448	-64.2858
	-65.4223	-65.2033					-64.2053	-62.7577					-67.0452	-66.5648					-64.5417	-64.2874
	-65.4175	-65.188					-64.2016	-62.7514					-67.0314	-66.5571					-64.5379	-64.2882
	-65.4146	-65.1721					-64.1982	-62.7449					-67.0183	-66.5489					-64.5336	-64.2882
	-65.4134	-65.1561					-64.195	-62.7381					-67.0064	-66.5399					-64.5288	-64.2872
	-65.4137	-65.1403					-64.1921	-62.7307					-66.9957	-66.5301					-64.5238	-64.2853
	-65.4148	-65.1252					-64.1894	-62.7227					-66.9865	-66.5193					-64.5189	-64.2823
	-65.416	-65.1108					-64.1868	-62.7137					-66.9784	-66.5076					-64.5145	-64.2785
	-65.4166	-65.0974					-64.1844	-62.7037					-66.9714	-66.4951					-64.5108	-64.2736
	-65.4158	-65.0847					-64.1821	-62.6926					-66.9648	-66.4819					-64.5079	-64.2678
	-65.4129	-65.0727					-64.1797	-62.6804					-66.9584	-66.4682					-64.5057	-64.2609
	-65.4076	-65.0614					-64.1773	-62.6672					-66.9518	-66.4542					-64.5039	-64.253
	-65.3998	-65.0504					-64.1747	-62.6531					-66.9446	-66.4401					-64.5019	-64.2444
	-65.3896	-65.0397					-64.1719	-62.6383					-66.937	-66.426					-64.4993	-64.2351
	-65.3774	-65.0293					-64.1687	-62.6232					-66.929	-66.4123					-64.4955	-64.2258
	-65.3637	-65.0189					-64.1652	-62.6081					-66.9211	-66.399					-64.49	-64.2167
	-65.349	-65.0086					-64.1613	-62.5933					-66.9137	-66.3864					-64.4827	-64.2084
	-65.334	-64.9984					-64.1569	-62.5792					-66.9072	-66.3744					-64.4737	-64.2014
	-65.3192	-64.9882					-64.1522	-62.5661					-66.9019	-66.3631					-64.4633	-64.1959
	-65.3049	-64.9781					-64.147	-62.5541					-66.898	-66.3524					-64.4521	-64.1919
	-65.2916	-64.968					-64.1415	-62.5435					-66.8952	-66.3419					-64.4408	-64.1893
	-65.2795	-64.9581					-64.1357	-62.5343					-66.8932	-66.3315					-64.43	-64.1875
	-65.2686	-64.9481					-64.1296	-62.5266					-66.8914	-66.321					-64.4203	-64.186
	-65.2592	-64.938					-64.1233	-62.5202					-66.8893	-66.31					-64.4119	-64.1841
	-65.2511	-64.9278					-64.117	-62.515					-66.8861	-66.2986					-64.4046	-64.1814
	-65.2443	-64.9172					-64.1107	-62.5107					-66.8816	-66.2866					-64.3982	-64.1775
	-65.2387	-64.9062					-64.1045	-62.5072					-66.8755	-66.2743					-64.3919	-64.1723
	-65.2341	-64.8947					-64.0984	-62.5042					-66.8678	-66.2618					-64.3851	-64.166
	-65.2301	-64.8826					-64.0927	-62.5013					-66.8586	-66.2494					-64.3772	-64.1589
	-65.2264	-64.8699					-64.0872	-62.4984					-66.8484	-66.2374					-64.3677	-64.1515
	-65.2226	-64.8566					-64.0821	-62.4952					-66.8376	-66.2256					-64.3564	-64.1442
	-65.2184	-64.8429					-64.0773	-62.4916					-66.8267	-66.2142					-64.3436	-64.1374
	-65.2135	-64.8288					-64.073	-62.4873					-66.8163	-66.2029					-64.3298	-64.1316
	-65.2078	-64.8143					-64.0691	-62.4823					-66.8067	-66.1915					-64.3157	-64.1269
	-65.2013	-64.7996					-64.0655	-62.4765					-66.7981	-66.1794					-64.3021	-64.1234
	-65.194	-64.7846					-64.0623	-62.4698					-66.7909	-66.1665					-64.29	-64.1211
	-65.1863	-64.7692					-64.0595	-62.4622					-66.785	-66.1526					-64.28	-64.1199
	-65.1785	-64.7535					-64.0569	-62.4538					-66.7803	-66.1376					-64.2724	-64.1197
	-65.1709	-64.7373					-64.0545	-62.4444					-66.7765	-66.1216					-64.2673	-64.1203
	-65.1637	-64.7207					-64.0522	-62.4343					-66.7733	-66.1051					-64.2645	-64.1215
	-65.1573	-64.7037					-64.05	-62.4234					-66.7703	-66.0887					-64.2636	-64.1231
	-65.1515	-64.6865					-64.0478	-62.4118					-66.7673	-66.0728					-64.264	-64.125
	-65.1463	-64.6692					-64.0456	-62.3997					-66.7641	-66.058					-64.265	-64.127
	-65.1416	-64.652					-64.0432	-62.3871					-66.7604	-66.0446					-64.2662	-64.129
	-65.1369	-64.6352					-64.0406	-62.3742					-66.7562	-66.0327					-64.2672	-64.1307
	-65.1319	-64.619					-64.0379	-62.3611					-66.7517	-66.0222					-64.2679	-64.1322
	-65.1265	-64.6037					-64.0349	-62.3479					-66.7467	-66.0126					-64.2682	-64.133
	-65.1205	-64.5895					-64.0317	-62.3348					-66.7412	-66.0031					-64.2683	-64.1331
	-65.1138	-64.5765					-64.0282	-62.3219					-66.7353	-65.9929					-64.2683	-64.1321
	-65.1064	-64.5647					-64.0245	-62.3092					-66.7287	-65.9814					-64.2685	-64.1298
	-65.0986	-64.5542					-64.0206	-62.2969					-66.7214	-65.9678					-64.2688	-64.1261
	-65.0905	-64.5449					-64.0165	-62.2852					-66.7132	-65.9518					-64.2693	-64.1207
	-65.0825	-64.5369					-64.0123	-62.274					-66.7038	-65.9335					-64.2697	-64.1138
	-65.0747	-64.53					-64.0081	-62.2636					-66.6933	-65.9132					-64.2698	-64.1056
	-65.0674	-64.5243					-64.0039	-62.2539					-66.6817	-65.8916					-64.2691	-64.0963
	-65.0606	-64.5195					-63.9999	-62.245					-66.6689	-65.8694					-64.2671	-64.0863
	-65.0545	-64.5156					-63.9961	-62.237					-66.6553	-65.8476					-64.2635	-64.0762
	-65.0491	-64.5124					-63.9926	-62.2299					-66.6412	-65.8271					-64.2579	-64.0662
	-65.0445	-64.5098					-63.9895	-62.2236					-66.627	-65.8084					-64.2502	-64.0569
	-65.0405	-64.5074					-63.9867	-62.2181					-66.6133	-65.7921					-64.2405	-64.0486
	-65.037	-64.5049					-63.9844	-62.2133					-66.6005	-65.7785					-64.2291	-64.0415
	-65.0339	-64.5017					-63.9826	-62.2092					-66.589	-65.7675					-64.2164	-64.0358
	-65.031	-64.4977					-63.9811	-62.2056					-66.579	-65.759					-64.2032	-64.0314
	-65.028	-64.4922					-63.9801	-62.2025					-66.5707	-65.7525					-64.19	-64.0284
	-65.0247	-64.4851					-63.9796	-62.1997					-66.5638	-65.7476					-64.1773	-64.0264
	-65.0208	-64.4763					-63.9793	-62.1972					-66.5582	-65.7435					-64.1656	-64.0254
	-65.0162	-64.4657					-63.9795	-62.1949					-66.5535	-65.7397					-64.1552	-64.025
	-65.0107	-64.4535					-63.9799	-62.1928					-66.5493	-65.7357					-64.146	-64.0249
	-65.0042	-64.4401					-63.9807	-62.191					-66.5454	-65.7308					-64.1381	-64.0247
	-64.9968	-64.4259					-63.9817	-62.1893					-66.5414	-65.7248					-64.1312	-64.0243
	-64.9887	-64.4112					-63.983	-62.1877					-66.5372	-65.7174					-64.125	-64.0235
	-64.9801	-64.3964					-63.9845	-62.1863					-66.5326	-65.7085					-64.1191	-64.0221
	-64.9713	-64.3818					-63.9862	-62.1851					-66.5276	-65.6979					-64.1131	-64.0202
	-64.9626	-64.3673					-63.9881	-62.1838					-66.5222	-65.6858					-64.1068	-64.018
	-64.9544	-64.3531					-63.9902	-62.1825					-66.5163	-65.6722					-64.0999	-64.0157
	-64.9467	-64.3389					-63.9923	-62.181					-66.51	-65.657					-64.0923	-64.0133
	-64.9395	-64.3246					-63.9943	-62.1791					-66.5033	-65.6406					-64.084	-64.0111
	-64.9327	-64.31					-63.9962	-62.1764					-66.4962	-65.6229					-64.0753	-64.0091
	-64.926	-64.2948					-63.9979	-62.1729					-66.4886	-65.6043					-64.0664	-64.0074
	-64.9189	-64.2791					-63.9992	-62.1682					-66.4807	-65.5852					-64.0578	-64.0057
	-64.9109	-64.2628					-64	-62.1622					-66.4725	-65.566					-64.0499	-64.0041
	-64.9016	-64.2461					-64.0003	-62.1545					-66.4641	-65.547					-64.0431	-64.0024
	-64.8908	-64.229					-64	-62.1452					-66.4555	-65.5289					-64.0376	-64.0006
	-64.8785	-64.2118					-63.999	-62.1341					-66.4469	-65.5118					-64.0338	-63.9986
	-64.8649	-64.1949					-63.9973	-62.1213					-66.4383	-65.4961					-64.0316	-63.9964
	-64.8503	-64.1786					-63.995	-62.1068					-66.4299	-65.4819					-64.0309	-63.9942
	-64.8355	-64.1632					-63.9921	-62.091					-66.4216	-65.469					-64.0316	-63.992
	-64.8208	-64.1492					-63.9886	-62.074					-66.4137	-65.4574					-64.0333	-63.9899
	-64.8069	-64.1368					-63.9847	-62.0562					-66.4059	-65.4468					-64.0357	-63.9879
	-64.7942	-64.1262					-63.9804	-62.0379					-66.3983	-65.4367					-64.0384	-63.9858
	-64.7827	-64.1176					-63.9758	-62.0196					-66.3908	-65.427					-64.0411	-63.9837
	-64.7726	-64.1107					-63.971	-62.0016					-66.3833	-65.4172					-64.0433	-63.9813
	-64.7636	-64.1056					-63.966	-61.9841					-66.3756	-65.4072					-64.0447	-63.9786
	-64.7556	-64.1019					-63.9609	-61.9674					-66.3676	-65.3967					-64.045	-63.9755
	-64.7484	-64.0992					-63.9558	-61.9517					-66.3591	-65.3855					-64.0438	-63.972
	-64.7417	-64.0969					-63.9507	-61.937					-66.35	-65.3736					-64.0409	-63.9683
	-64.7355	-64.0948					-63.9455	-61.9233					-66.3404	-65.3609					-64.0362	-63.9644
	-64.7295	-64.0922					-63.9402	-61.9105					-66.3302	-65.3474					-64.0293	-63.9605
	-64.7238	-64.0888					-63.935	-61.8985					-66.3195	-65.3329					-64.0205	-63.9567
	-64.7183	-64.0845					-63.9296	-61.8869					-66.3085	-65.3176					-64.0099	-63.953
	-64.7128	-64.0791					-63.9241	-61.8757					-66.2975	-65.3013					-63.9979	-63.9494
	-64.7072	-64.0726					-63.9184	-61.8647					-66.2867	-65.284					-63.9852	-63.9458
	-64.7013	-64.0652					-63.9126	-61.8536					-66.2764	-65.2659					-63.9723	-63.942
	-64.6949	-64.057					-63.9065	-61.8424					-66.2668	-65.247					-63.96	-63.9379
	-64.6878	-64.0484					-63.9001	-61.8312					-66.258	-65.2274					-63.9489	-63.9336
	-64.6799	-64.0395					-63.8934	-61.8199					-66.25	-65.2074					-63.9394	-63.9289
	-64.671	-64.0303					-63.8864	-61.8087					-66.2427	-65.1872					-63.9318	-63.9241
	-64.6612	-64.0208					-63.879	-61.7977					-66.2362	-65.1672					-63.9258	-63.9192
	-64.6506	-64.0112					-63.8714	-61.7871					-66.2301	-65.1478					-63.9211	-63.9145
	-64.6396	-64.0013					-63.8635	-61.7771					-66.2244	-65.1291					-63.9174	-63.9101
	-64.6285	-63.9912					-63.8556	-61.7678					-66.219	-65.1115					-63.9139	-63.9062
	-64.6178	-63.981					-63.8476	-61.7592					-66.2136	-65.0952					-63.9101	-63.9026
	-64.6079	-63.9709					-63.8399	-61.7515					-66.2081	-65.0802					-63.9058	-63.8995
	-64.5992	-63.9612					-63.8326	-61.7445					-66.2025	-65.0666					-63.9007	-63.8965
	-64.592	-63.9522					-63.8259	-61.7382					-66.1964	-65.0543					-63.8948	-63.8934
	-64.5862	-63.944					-63.8199	-61.7323					-66.1895	-65.0433					-63.8884	-63.8902
	-64.5818	-63.9368					-63.8148	-61.7268					-66.1816	-65.0332					-63.8817	-63.8867
	-64.5784	-63.9305					-63.8105	-61.7215					-66.1722	-65.0238					-63.8753	-63.883
	-64.5755	-63.9246					-63.8072	-61.7161					-66.1612	-65.0149					-63.8693	-63.879
	-64.5726	-63.9189					-63.8046	-61.7106					-66.1483	-65.0059					-63.864	-63.8752
	-64.5691	-63.9128					-63.8027	-61.7048					-66.1334	-64.9968					-63.8594	-63.8715
	-64.5648	-63.9056					-63.8012	-61.6988					-66.1168	-64.9874					-63.8554	-63.8684
	-64.5593	-63.8968					-63.7997	-61.6926					-66.0988	-64.9775					-63.8518	-63.8657
	-64.5525	-63.8862					-63.798	-61.6861					-66.0799	-64.9672					-63.8484	-63.8635
	-64.5445	-63.8737					-63.7957	-61.6795					-66.0608	-64.9566					-63.8449	-63.8615
	-64.5355	-63.8592					-63.7926	-61.6728					-66.0423	-64.946					-63.8411	-63.8595
	-64.5258	-63.8433					-63.7883	-61.6659					-66.0252	-64.9353					-63.8369	-63.857
	-64.5157	-63.8263					-63.7829	-61.6588					-66.0102	-64.9248					-63.8321	-63.8537
	-64.5053	-63.8089					-63.7762	-61.6515					-65.9978	-64.9144					-63.8266	-63.8492
	-64.4951	-63.7917					-63.7683	-61.6439					-65.9883	-64.904					-63.8203	-63.8434
	-64.485	-63.7754					-63.7594	-61.6358					-65.9818	-64.8936					-63.813	-63.8363
	-64.4751	-63.7603					-63.7497	-61.6272					-65.978	-64.8831					-63.8047	-63.828
	-64.4655	-63.7468					-63.7397	-61.6179					-65.9764	-64.8726					-63.7953	-63.8189
	-64.456	-63.735					-63.7298	-61.6078					-65.9763	-64.8621					-63.7848	-63.8093
	-64.4468	-63.7247					-63.7202	-61.5969					-65.9769	-64.8518					-63.7733	-63.7996
	-64.4377	-63.7158					-63.7115	-61.5853					-65.9774	-64.8421					-63.7611	-63.7899
	-64.4288	-63.7078					-63.7038	-61.5729					-65.9769	-64.8332					-63.7484	-63.7806
	-64.4203	-63.7005					-63.6975	-61.5598					-65.9748	-64.8253					-63.7358	-63.7717
	-64.4123	-63.6934					-63.6927	-61.5462					-65.9706	-64.8185					-63.7237	-63.7631
	-64.4049	-63.6861					-63.6893	-61.5322					-65.9641	-64.8129					-63.7124	-63.7548
	-64.3982	-63.6784					-63.6872	-61.5179					-65.955	-64.8081					-63.7025	-63.7469
	-64.3923	-63.6699					-63.6863	-61.5034					-65.9435	-64.804					-63.694	-63.7393
	-64.3872	-63.6605					-63.6862	-61.4887					-65.9297	-64.8					-63.6871	-63.7321
	-64.3829	-63.65					-63.6866	-61.474					-65.9139	-64.7959					-63.6819	-63.7253
	-64.3791	-63.6383					-63.687	-61.4594					-65.8967	-64.7911					-63.6781	-63.7191
	-64.3756	-63.6257					-63.6872	-61.4447					-65.8788	-64.7853					-63.6757	-63.7136
	-64.3721	-63.6123					-63.6866	-61.4303					-65.8608	-64.7782					-63.6747	-63.7087
	-64.3685	-63.5984					-63.6851	-61.4161					-65.8436	-64.7698					-63.6748	-63.7045
	-64.3644	-63.5845					-63.6824	-61.4023					-65.828	-64.7598					-63.6759	-63.701
	-64.3597	-63.5711					-63.6783	-61.389					-65.8146	-64.7485					-63.6778	-63.698
	-64.3543	-63.5587					-63.6727	-61.3764					-65.8037	-64.7358					-63.6801	-63.6955
	-64.3481	-63.5476					-63.6657	-61.3647					-65.7954	-64.7222					-63.6824	-63.6937
	-64.341	-63.5379					-63.6574	-61.3539					-65.7895	-64.7077					-63.6841	-63.6924
	-64.3331	-63.5298					-63.648	-61.3443					-65.7856	-64.6928					-63.6846	-63.6917
	-64.3246	-63.523					-63.6377	-61.3358					-65.7829	-64.6779					-63.6833	-63.6914
	-64.3155	-63.5173					-63.6268	-61.3285					-65.7809	-64.663					-63.6795	-63.6914
	-64.3061	-63.5123					-63.6156	-61.3221					-65.7788	-64.6486					-63.673	-63.6913
	-64.2965	-63.5076					-63.6044	-61.3164					-65.7762	-64.6348					-63.6638	-63.6909
	-64.2869	-63.5027					-63.5936	-61.3113					-65.7728	-64.6215					-63.6523	-63.69
	-64.2776	-63.4974					-63.5834	-61.3063					-65.7686	-64.6088					-63.6391	-63.6883
	-64.2688	-63.4913					-63.5741	-61.3011					-65.7637	-64.5967					-63.6253	-63.6858
	-64.2605	-63.484					-63.5658	-61.2953					-65.7582	-64.5851					-63.612	-63.6826
	-64.2527	-63.4754					-63.5586	-61.2886					-65.7524	-64.574					-63.6003	-63.6788
	-64.2455	-63.4654					-63.5526	-61.2806					-65.7464	-64.5634					-63.591	-63.6748
	-64.2386	-63.454					-63.5478	-61.2711					-65.7402	-64.5532					-63.5845	-63.6707
	-64.232	-63.4413					-63.544	-61.2599					-65.7339	-64.5434					-63.5809	-63.6666
	-64.2254	-63.4274					-63.5413	-61.2472					-65.7272	-64.5338					-63.5797	-63.6626
	-64.2187	-63.4128					-63.5394	-61.2329					-65.7201	-64.5244					-63.5798	-63.6586
	-64.2116	-63.3977					-63.5381	-61.2171					-65.7123	-64.5148					-63.5803	-63.6546
	-64.2041	-63.3826					-63.5373	-61.2002					-65.7038	-64.5049					-63.5797	-63.6503
	-64.1961	-63.3679					-63.5367	-61.1824					-65.6946	-64.4945					-63.5772	-63.6458
	-64.1878	-63.3538					-63.536	-61.164					-65.6847	-64.4834					-63.5719	-63.641
	-64.1792	-63.3405					-63.5352	-61.1454					-65.6744	-64.4715					-63.5636	-63.6361
	-64.1705	-63.328					-63.5339	-61.1269					-65.6641	-64.4587					-63.5525	-63.6313
	-64.1618	-63.3163					-63.5321	-61.1088					-65.6542	-64.4451					-63.5391	-63.6268
	-64.1532	-63.3052					-63.5296	-61.0915					-65.6451	-64.4309					-63.5243	-63.6228
	-64.1448	-63.2946					-63.5264	-61.0751					-65.6371	-64.4161					-63.509	-63.6196
	-64.1366	-63.2844					-63.5224	-61.0599					-65.6306	-64.4011					-63.4942	-63.6171
	-64.1287	-63.2745					-63.5177	-61.046					-65.6256	-64.386					-63.4807	-63.6155
	-64.1211	-63.2649					-63.5123	-61.0334					-65.6222	-64.3709					-63.4688	-63.6146
	-64.1139	-63.2557					-63.5063	-61.0223					-65.6202	-64.3559					-63.4587	-63.6144
	-64.1069	-63.2469					-63.4999	-61.0127					-65.6193	-64.341					-63.4504	-63.6147
	-64.1004	-63.2387					-63.4932	-61.0044					-65.6192	-64.3261					-63.4435	-63.6154
	-64.0943	-63.2311					-63.4862	-60.9974					-65.6196	-64.3112					-63.4376	-63.6167
	-64.0887	-63.2242					-63.4792	-60.9916					-65.6201	-64.2963					-63.4324	-63.6185
	-64.0837	-63.218					-63.4722	-60.9867					-65.6201	-64.2814					-63.4274	-63.6209
	-64.0792	-63.2125					-63.4652	-60.9826					-65.6192	-64.2668					-63.4225	-63.6241
	-64.0751	-63.2075					-63.4584	-60.9792					-65.6169	-64.2527					-63.4174	-63.6281
	-64.0715	-63.2028					-63.4517	-60.976					-65.6128	-64.2394					-63.4122	-63.6327
	-64.0681	-63.1981					-63.4451	-60.973					-65.6066	-64.2275					-63.4071	-63.6378
	-64.0648	-63.1932					-63.4387	-60.9699					-65.5983	-64.2171					-63.4021	-63.643
	-64.0616	-63.1879					-63.4325	-60.9664					-65.588	-64.2083					-63.3975	-63.6479
	-64.0583	-63.1818					-63.4264	-60.9624					-65.576	-64.2011					-63.3931	-63.652
	-64.0549	-63.1749					-63.4205	-60.9576					-65.5628	-64.1952					-63.3891	-63.655
	-64.0513	-63.1671					-63.4147	-60.9519					-65.5491	-64.1899					-63.3852	-63.6565
	-64.0475	-63.1583					-63.4092	-60.9451					-65.5355	-64.1848					-63.3812	-63.6564
	-64.0434	-63.1485					-63.404	-60.9371					-65.5223	-64.179					-63.3769	-63.6546
	-64.0392	-63.1379					-63.399	-60.9277					-65.5101	-64.1723					-63.3721	-63.6511
	-64.0349	-63.1263					-63.3943	-60.9171					-65.499	-64.1644					-63.3669	-63.6458
	-64.0306	-63.1139					-63.3899	-60.9052					-65.4893	-64.1551					-63.3612	-63.6389
	-64.0264	-63.1007					-63.3857	-60.8921					-65.481	-64.1448					-63.3553	-63.6303
	-64.0224	-63.0867					-63.3818	-60.8781					-65.4743	-64.1338					-63.3494	-63.6202
	-64.0187	-63.072					-63.3781	-60.8633					-65.4692	-64.1227					-63.3436	-63.6089
	-64.015	-63.0568					-63.3746	-60.8481					-65.4659	-64.112					-63.3382	-63.5965
	-64.0112	-63.0414					-63.3712	-60.8327					-65.4641	-64.1021					-63.3333	-63.5837
	-64.0071	-63.0261					-63.3679	-60.8174					-65.4637	-64.0934					-63.3287	-63.5709
	-64.0023	-63.0116					-63.3646	-60.8025					-65.4645	-64.0858					-63.3243	-63.559
	-63.9965	-62.9981					-63.3613	-60.7884					-65.4659	-64.0795					-63.3199	-63.5485
	-63.9896	-62.9861					-63.358	-60.7752					-65.4673	-64.0741					-63.3153	-63.54
	-63.9816	-62.9759					-63.3545	-60.763					-65.4682	-64.0695					-63.3102	-63.534
	-63.9726	-62.9678					-63.3509	-60.7521					-65.4679	-64.0654					-63.3045	-63.5305
	-63.9629	-62.9615					-63.3472	-60.7423					-65.4661	-64.0616					-63.298	-63.5295
	-63.9529	-62.9568					-63.3432	-60.7338					-65.4623	-64.0579					-63.2908	-63.5306
	-63.943	-62.9532					-63.3389	-60.7264					-65.4566	-64.0543					-63.2829	-63.5333
	-63.9335	-62.9501					-63.3343	-60.7201					-65.4489	-64.0508					-63.2745	-63.5369
	-63.9245	-62.9469					-63.3293	-60.7148					-65.4397	-64.0473					-63.2659	-63.5406
	-63.916	-62.943					-63.3239	-60.7104					-65.4294	-64.0439					-63.2575	-63.5437
	-63.9079	-62.9379					-63.318	-60.7066					-65.4185	-64.0403					-63.2494	-63.5456
	-63.8998	-62.9315					-63.3117	-60.7035					-65.4074	-64.0364					-63.242	-63.546
	-63.8916	-62.9236					-63.305	-60.7007					-65.3966	-64.032					-63.2351	-63.5449
	-63.8831	-62.9147					-63.2981	-60.6982					-65.3865	-64.0267					-63.2287	-63.5425
	-63.8742	-62.9051					-63.291	-60.6957					-65.3774	-64.0203					-63.2224	-63.5392
	-63.865	-62.8954					-63.2839	-60.6931					-65.3692	-64.0126					-63.2158	-63.5354
	-63.8559	-62.8861					-63.277	-60.6902					-65.3618	-64.0033					-63.2086	-63.5317
	-63.8469	-62.8778					-63.2704	-60.6869					-65.3552	-63.9927					-63.2006	-63.5283
	-63.8385	-62.8705					-63.2643	-60.6829					-65.3488	-63.9807					-63.1916	-63.5255
	-63.8307	-62.8642					-63.2588	-60.6781					-65.3425	-63.9678					-63.1817	-63.5232
	-63.8237	-62.8588					-63.2541	-60.6725					-65.3358	-63.9541					-63.1713	-63.5215
	-63.8176	-62.8538					-63.25	-60.6661					-65.3286	-63.9401					-63.1609	-63.52
	-63.8123	-62.8486					-63.2466	-60.6588					-65.3207	-63.9262					-63.151	-63.5186
	-63.8079	-62.8428					-63.2438	-60.6508					-65.3123	-63.9129					-63.1419	-63.5173
	-63.8042	-62.8357					-63.2414	-60.6421					-65.3036	-63.9005					-63.1342	-63.516
	-63.8012	-62.8272					-63.2393	-60.6328					-65.295	-63.8892					-63.1277	-63.5146
	-63.7989	-62.817					-63.2371	-60.6232					-65.2868	-63.8792					-63.1223	-63.5134
	-63.797	-62.8054					-63.2346	-60.6135					-65.2794	-63.8705					-63.1177	-63.5123
	-63.7954	-62.7925					-63.2317	-60.6036					-65.2729	-63.863					-63.1134	-63.5113
	-63.7939	-62.7786					-63.2281	-60.5939					-65.2671	-63.8566					-63.109	-63.5102
	-63.7921	-62.7643					-63.2236	-60.5843					-65.262	-63.851					-63.1043	-63.5087
	-63.7899	-62.75					-63.218	-60.575					-65.257	-63.8462					-63.099	-63.5067
	-63.7869	-62.7361					-63.2114	-60.5658					-65.2519	-63.8419					-63.0937	-63.504
	-63.7829	-62.723					-63.2038	-60.5569					-65.2463	-63.8381					-63.0886	-63.5006
	-63.7778	-62.7109					-63.1952	-60.5482					-65.2399	-63.8349					-63.0846	-63.4964
	-63.7715	-62.7					-63.1858	-60.5396					-65.2326	-63.8322					-63.0822	-63.4918
	-63.7642	-62.6904					-63.1758	-60.5309					-65.2245	-63.8301					-63.0819	-63.487
	-63.756	-62.682					-63.1656	-60.5223					-65.2157	-63.8288					-63.084	-63.4823
	-63.7472	-62.6747					-63.1554	-60.5135					-65.2062	-63.8282					-63.0883	-63.4778
	-63.7381	-62.6683					-63.1454	-60.5045					-65.1962	-63.8282					-63.0943	-63.4735
	-63.7289	-62.6625					-63.1361	-60.4953					-65.1858	-63.8287					-63.1013	-63.4693
	-63.7198	-62.6572					-63.1276	-60.486					-65.1749	-63.8295					-63.1084	-63.4651
	-63.7109	-62.6521					-63.12	-60.4764					-65.1635	-63.8304					-63.1145	-63.4606
	-63.7023	-62.647					-63.1137	-60.4668					-65.1519	-63.8312					-63.119	-63.4556
	-63.6941	-62.6417					-63.1086	-60.457					-65.1403	-63.8315					-63.1211	-63.4502
	-63.6863	-62.6362					-63.1046	-60.4473					-65.129	-63.8312					-63.1207	-63.4443
	-63.679	-62.6301					-63.1018	-60.4375					-65.1186	-63.83					-63.1176	-63.4382
	-63.6724	-62.6235					-63.1001	-60.4277					-65.1094	-63.8277					-63.1121	-63.4321
	-63.6667	-62.6163					-63.0991	-60.418					-65.1019	-63.8241					-63.1046	-63.4265
	-63.6623	-62.6082					-63.0987	-60.4084					-65.0962	-63.8191					-63.0956	-63.4214
	-63.6593	-62.5994					-63.0987	-60.3988					-65.0923	-63.8124					-63.0855	-63.4173
	-63.6579	-62.5899					-63.0989	-60.3893					-65.0902	-63.8039					-63.0748	-63.4143
	-63.6579	-62.5799					-63.0989	-60.3798					-65.0897	-63.7937					-63.0638	-63.4124
	-63.6591	-62.5695					-63.0986	-60.3705					-65.0903	-63.782					-63.0528	-63.4116
	-63.6611	-62.559					-63.0979	-60.3612					-65.0918	-63.7689					-63.0418	-63.4118
	-63.6632	-62.5486					-63.0965	-60.3521					-65.0941	-63.7548					-63.0309	-63.4127
	-63.6647	-62.5385					-63.0943	-60.3432					-65.097	-63.74					-63.0203	-63.4141
	-63.6651	-62.5287					-63.0914	-60.3345					-65.1003	-63.7251					-63.01	-63.4154
	-63.6637	-62.5193					-63.0877	-60.326					-65.1041	-63.7104					-63.0001	-63.4164
	-63.6603	-62.5104					-63.0831	-60.3179					-65.108	-63.6961					-62.9908	-63.4165
	-63.6549	-62.502					-63.0777	-60.31					-65.1119	-63.6826					-62.982	-63.4154
	-63.6475	-62.4941					-63.0715	-60.3025					-65.1151	-63.6701					-62.9739	-63.4129
	-63.6386	-62.4867					-63.0647	-60.2954					-65.1173	-63.6586					-62.9665	-63.4088
	-63.6287	-62.4799					-63.0572	-60.2885					-65.118	-63.6481					-62.9598	-63.4033
	-63.6183	-62.4737					-63.0493	-60.2818					-65.1167	-63.6388					-62.9538	-63.3965
	-63.608	-62.468					-63.0409	-60.2752					-65.1132	-63.6303					-62.9482	-63.3887
	-63.5981	-62.4628					-63.0322	-60.2687					-65.1075	-63.6228					-62.9431	-63.3803
	-63.5891	-62.4579					-63.0234	-60.2621					-65.0997	-63.6159					-62.9381	-63.3717
	-63.5809	-62.4532					-63.0145	-60.2553					-65.0903	-63.6096					-62.933	-63.3633
	-63.5738	-62.4485					-63.0056	-60.2482					-65.0798	-63.6036					-62.9277	-63.3554
	-63.5674	-62.4437					-62.997	-60.2406					-65.0686	-63.5979					-62.922	-63.3483
	-63.5617	-62.4386					-62.9888	-60.2326					-65.0573	-63.5925					-62.9159	-63.3422
	-63.5565	-62.4331					-62.981	-60.2241					-65.0462	-63.5873					-62.9092	-63.3374
	-63.5516	-62.4271					-62.9738	-60.2151					-65.0356	-63.5824					-62.9021	-63.3341
	-63.5468	-62.4207					-62.9672	-60.2057					-65.0255	-63.5779					-62.8947	-63.3324
	-63.5422	-62.4139					-62.9612	-60.1959					-65.0159	-63.5737					-62.8874	-63.3324
	-63.5377	-62.4068					-62.9558	-60.186					-65.0068	-63.5699					-62.8803	-63.334
	-63.5334	-62.3996					-62.951	-60.1762					-64.9979	-63.5664					-62.874	-63.3369
	-63.5293	-62.3923					-62.9468	-60.1665					-64.9892	-63.5631					-62.8686	-63.3409
	-63.5256	-62.385					-62.943	-60.1574					-64.9806	-63.5601					-62.8644	-63.3453
	-63.5222	-62.3778					-62.9396	-60.1491					-64.9721	-63.5569					-62.8617	-63.3497
	-63.5191	-62.3707					-62.9364	-60.1417					-64.9637	-63.5536					-62.8603	-63.3535
	-63.5164	-62.3636					-62.9334	-60.1354					-64.9555	-63.5499					-62.8603	-63.3563
	-63.5137	-62.3566					-62.9305	-60.1304					-64.9475	-63.5455					-62.8612	-63.3579
	-63.5111	-62.3498					-62.9277	-60.1267					-64.9399	-63.5405					-62.8627	-63.3583
	-63.5082	-62.3431					-62.9249	-60.1242					-64.9324	-63.5346					-62.8641	-63.3574
	-63.505	-62.3369					-62.9221	-60.1228					-64.9252	-63.5278					-62.8649	-63.3556
	-63.5013	-62.3312					-62.9194	-60.1223					-64.9181	-63.52					-62.8646	-63.3531
	-63.497	-62.3263					-62.9168	-60.1222					-64.9108	-63.5113					-62.8628	-63.3501
	-63.4921	-62.3223					-62.9144	-60.1224					-64.9032	-63.5015					-62.8594	-63.347
	-63.4867	-62.3193					-62.9122	-60.1223					-64.8952	-63.4908					-62.8544	-63.3437
	-63.4808	-62.3173					-62.9102	-60.1216					-64.8867	-63.4792					-62.848	-63.3405
	-63.4747	-62.3161					-62.9086	-60.1197					-64.8779	-63.4667					-62.8406	-63.3371
	-63.4685	-62.3156					-62.9073	-60.1165					-64.8691	-63.4535					-62.8326	-63.3336
	-63.4624	-62.3152					-62.9064	-60.1117					-64.8607	-63.44					-62.8244	-63.3298
	-63.4566	-62.3145					-62.9058	-60.105					-64.8531	-63.4264					-62.8165	-63.3256
	-63.4511	-62.3131					-62.9055	-60.0965					-64.847	-63.4132					-62.8092	-63.3209
	-63.4461	-62.3107					-62.9054	-60.0863					-64.8426	-63.4008					-62.8026	-63.3157
	-63.4414	-62.3069					-62.9054	-60.0747					-64.8403	-63.3899					-62.7966	-63.31
	-63.437	-62.3016					-62.9054	-60.0618					-64.84	-63.3806					-62.7911	-63.3038
	-63.4326	-62.2948					-62.9054	-60.0483					-64.8415	-63.3733					-62.7856	-63.2975
	-63.4281	-62.2867					-62.9051	-60.0345					-64.8441	-63.368					-62.7798	-63.2912
	-63.4235	-62.2776					-62.9046	-60.0209					-64.8472	-63.3645					-62.7734	-63.2851
	-63.4185	-62.2679					-62.9036	-60.0081					-64.8499	-63.3626					-62.7664	-63.2794
	-63.4132	-62.2578					-62.9022	-59.9963					-64.8514	-63.3619					-62.7587	-63.2744
	-63.4076	-62.2478					-62.9003	-59.9859					-64.851	-63.3617					-62.7505	-63.2699
	-63.4017	-62.2381					-62.8979	-59.977					-64.8483	-63.3616					-62.7422	-63.2662
	-63.3959	-62.2289					-62.8949	-59.9698					-64.8431	-63.3612					-62.7344	-63.263
	-63.3901	-62.2204					-62.8914	-59.9642					-64.8357	-63.3601					-62.7276	-63.2602
	-63.3845	-62.2124					-62.8874	-59.9599					-64.8264	-63.3581					-62.7222	-63.258
	-63.3791	-62.2049					-62.883	-59.9568					-64.8159	-63.3551					-62.7186	-63.2562
	-63.3739	-62.1977					-62.8782	-59.9545					-64.8047	-63.3512					-62.7169	-63.255
	-63.369	-62.1906					-62.8731	-59.9526					-64.7937	-63.3464					-62.7169	-63.2545
	-63.3642	-62.1834					-62.8678	-59.9508					-64.7832	-63.341					-62.7185	-63.2549
	-63.3595	-62.1759					-62.8622	-59.9487					-64.7738	-63.3352					-62.7212	-63.2562
	-63.3549	-62.168					-62.8566	-59.946					-64.7659	-63.329					-62.7244	-63.2584
	-63.3505	-62.1599					-62.8508	-59.9426					-64.7595	-63.3226					-62.7275	-63.2614
	-63.3464	-62.1516					-62.845	-59.9383					-64.7549	-63.3162					-62.7301	-63.2649
	-63.3428	-62.1432					-62.8391	-59.933					-64.752	-63.3099					-62.7316	-63.2683
	-63.3398	-62.1347					-62.8332	-59.9269					-64.7507	-63.3036					-62.7319	-63.2714
	-63.3375	-62.1264					-62.8274	-59.92					-64.7509	-63.2975					-62.7307	-63.2736
	-63.3361	-62.1181					-62.8215	-59.9125					-64.7524	-63.2915					-62.7282	-63.2748
	-63.3355	-62.1101					-62.8158	-59.9046					-64.7549	-63.2855					-62.7245	-63.275
	-63.3357	-62.1022					-62.8102	-59.8965					-64.7581	-63.2796					-62.72	-63.2743
	-63.3365	-62.0946					-62.8048	-59.8885					-64.7614	-63.2735					-62.715	-63.273
	-63.3377	-62.0872					-62.7996	-59.8806					-64.7644	-63.2672					-62.7099	-63.2715
	-63.3388	-62.0802					-62.7947	-59.8731					-64.7663	-63.2605					-62.7049	-63.2702
	-63.3395	-62.0736					-62.7902	-59.8661					-64.7667	-63.2532					-62.7002	-63.2692
	-63.3394	-62.0676					-62.786	-59.8597					-64.7651	-63.2454					-62.6959	-63.2687
	-63.3381	-62.0623					-62.7821	-59.854					-64.7611	-63.2371					-62.692	-63.2685
	-63.3353	-62.0577					-62.7786	-59.849					-64.7547	-63.2284					-62.6883	-63.2687
	-63.3309	-62.0539					-62.7755	-59.8449					-64.7461	-63.2193					-62.6846	-63.269
	-63.3248	-62.0507					-62.7726	-59.8418					-64.7357	-63.2101					-62.6807	-63.2694
	-63.3174	-62.0479					-62.7698	-59.8396					-64.7243	-63.2008					-62.6765	-63.2699
	-63.3089	-62.0453					-62.7672	-59.8383					-64.7127	-63.1915					-62.672	-63.2704
	-63.2999	-62.0426					-62.7646	-59.8381					-64.7015	-63.1823					-62.6674	-63.2713
	-63.2909	-62.0392					-62.762	-59.8388					-64.6914	-63.173					-62.6628	-63.2726
	-63.2825	-62.035					-62.7593	-59.8404					-64.6829	-63.1637					-62.6587	-63.2742
	-63.2751	-62.0294					-62.7564	-59.8427					-64.6762	-63.1543					-62.6551	-63.2762
	-63.269	-62.0224					-62.7532	-59.8456					-64.6713	-63.1448					-62.6523	-63.2782
	-63.2645	-62.0139					-62.7499	-59.8487					-64.668	-63.1352					-62.6504	-63.2798
	-63.2614	-62.0039					-62.7462	-59.8519					-64.6659	-63.1255					-62.6492	-63.2805
	-63.2596	-61.9927					-62.7422	-59.8549					-64.6647	-63.1157					-62.6484	-63.2799
	-63.2587	-61.9807					-62.7379	-59.8574					-64.6637	-63.1059					-62.6477	-63.2774
	-63.2582	-61.9685					-62.7332	-59.8591					-64.6626	-63.0959					-62.6465	-63.2729
	-63.2578	-61.9566					-62.7281	-59.8597					-64.6609	-63.0858					-62.6443	-63.2665
	-63.2568	-61.9456					-62.7225	-59.8592					-64.6584	-63.0756					-62.6407	-63.2583
	-63.2549	-61.9358					-62.7164	-59.8574					-64.655	-63.0653					-62.6355	-63.2488
	-63.2519	-61.9276					-62.7098	-59.8543					-64.6506	-63.0551					-62.6286	-63.2387
	-63.2478	-61.9209					-62.7027	-59.85					-64.6455	-63.0452					-62.6201	-63.2287
	-63.2425	-61.9156					-62.6951	-59.8446					-64.64	-63.036					-62.6104	-63.2194
	-63.2365	-61.9113					-62.6872	-59.8385					-64.6346	-63.0279					-62.6	-63.2113
	-63.23	-61.9077					-62.6789	-59.8318					-64.6296	-63.0214					-62.5897	-63.2046
	-63.2233	-61.9043					-62.6706	-59.8249					-64.6253	-63.0168					-62.5798	-63.1993
	-63.2168	-61.9007					-62.6625	-59.8182					-64.6218	-63.0144					-62.5711	-63.1955
	-63.2107	-61.8966					-62.6546	-59.8119					-64.6192	-63.0142					-62.5637	-63.1927
	-63.2051	-61.8919					-62.6474	-59.8064					-64.6172	-63.0162					-62.5577	-63.1908
	-63.1997	-61.8866					-62.6409	-59.8018					-64.6155	-63.0199					-62.5529	-63.1894
	-63.1946	-61.8807					-62.6354	-59.7983					-64.6138	-63.0247					-62.5491	-63.1882
	-63.1893	-61.8744					-62.631	-59.7957					-64.6119	-63.0298					-62.5455	-63.1873
	-63.1835	-61.868					-62.6277	-59.7941					-64.6096	-63.0344					-62.5419	-63.1865
	-63.1768	-61.8616					-62.6256	-59.7932					-64.607	-63.0379					-62.5379	-63.1858
	-63.1689	-61.8555					-62.6247	-59.7928					-64.6043	-63.0396					-62.5332	-63.1854
	-63.1598	-61.8497					-62.6248	-59.7926					-64.6018	-63.0392					-62.528	-63.1851
	-63.1495	-61.8443					-62.6259	-59.7923					-64.5999	-63.0367					-62.5226	-63.185
	-63.1382	-61.8391					-62.6277	-59.7917					-64.5989	-63.0323					-62.5172	-63.1849
	-63.1264	-61.834					-62.6302	-59.7905					-64.5991	-63.0263					-62.5123	-63.1846
	-63.1146	-61.8289					-62.6332	-59.7885					-64.6004	-63.0192					-62.5083	-63.184
	-63.1035	-61.8236					-62.6365	-59.7857					-64.6027	-63.0115					-62.5056	-63.1829
	-63.0939	-61.8179					-62.64	-59.7819					-64.6058	-63.0037					-62.5042	-63.181
	-63.0863	-61.8118					-62.6436	-59.7771					-64.6094	-62.9963					-62.504	-63.1782
	-63.0812	-61.8053					-62.6472	-59.7715					-64.6129	-62.9895					-62.505	-63.1745
	-63.0788	-61.7983					-62.6507	-59.7649					-64.616	-62.9834					-62.5067	-63.1699
	-63.0791	-61.7909					-62.654	-59.7577					-64.6184	-62.9783					-62.5088	-63.1646
	-63.0817	-61.7833					-62.657	-59.7499					-64.6198	-62.974					-62.5108	-63.1587
	-63.086	-61.7757					-62.6596	-59.7416					-64.62	-62.9706					-62.512	-63.1525
	-63.0911	-61.7683					-62.6617	-59.733					-64.6189	-62.9679					-62.5121	-63.1461
	-63.0961	-61.7615					-62.6633	-59.7243					-64.6165	-62.9658					-62.5105	-63.1398
	-63.1001	-61.7555					-62.6642	-59.7154					-64.6127	-62.9641					-62.5068	-63.1337
	-63.1021	-61.7505					-62.6642	-59.7066					-64.6077	-62.9628					-62.501	-63.1277
	-63.1016	-61.7467					-62.6634	-59.698					-64.6016	-62.9617					-62.4931	-63.1218
	-63.0982	-61.7438					-62.6617	-59.6896					-64.5946	-62.9604					-62.4836	-63.1157
	-63.0918	-61.7416					-62.659	-59.6815					-64.587	-62.9587					-62.473	-63.1093
	-63.0829	-61.7397					-62.6553	-59.6736					-64.5791	-62.9565					-62.4621	-63.1024
	-63.0719	-61.7377					-62.6506	-59.6662					-64.5711	-62.9535					-62.4519	-63.0949
	-63.0598	-61.7352					-62.6449	-59.659					-64.5634	-62.9497					-62.4431	-63.087
	-63.0474	-61.7319					-62.6382	-59.6522					-64.5564	-62.945					-62.4364	-63.0787
	-63.0357	-61.7278					-62.6308	-59.6458					-64.5504	-62.9395					-62.4321	-63.0706
	-63.0255	-61.7229					-62.6226	-59.6398					-64.5456	-62.9334					-62.4303	-63.0631
	-63.0174	-61.7174					-62.6139	-59.6342					-64.542	-62.927					-62.4306	-63.0569
	-63.012	-61.7117					-62.6048	-59.629					-64.5397	-62.9205					-62.4326	-63.0524
	-63.0092	-61.7059					-62.5956	-59.6243					-64.5384	-62.9141					-62.4356	-63.0503
	-63.009	-61.7005					-62.5864	-59.6203					-64.5377	-62.9079					-62.4389	-63.0506
	-63.0108	-61.6954					-62.5775	-59.6168					-64.5372	-62.902					-62.4418	-63.0534
	-63.0138	-61.6909					-62.5692	-59.614					-64.5364	-62.8962					-62.444	-63.0585
	-63.0172	-61.6869					-62.5616	-59.6119					-64.535	-62.8901					-62.4452	-63.0652
	-63.0202	-61.6834					-62.5549	-59.6105					-64.5327	-62.8833					-62.4454	-63.0731
	-63.0219	-61.6804					-62.5492	-59.6097					-64.5294	-62.8756					-62.4448	-63.0814
	-63.0217	-61.6776					-62.5446	-59.6095					-64.5254	-62.8664					-62.4437	-63.0893
	-63.0193	-61.675					-62.5409	-59.6096					-64.5207	-62.8558					-62.4423	-63.0965
	-63.0147	-61.6724					-62.5382	-59.6101					-64.5158	-62.8438					-62.4409	-63.1023
	-63.0081	-61.6697					-62.5363	-59.6106					-64.5107	-62.8308					-62.4397	-63.1067
	-62.9999	-61.6667					-62.535	-59.611					-64.5056	-62.8173					-62.4388	-63.1095
	-62.9906	-61.6633					-62.534	-59.6112					-64.5006	-62.8041					-62.4381	-63.1108
	-62.9809	-61.6592					-62.5331	-59.6111					-64.4954	-62.7917					-62.4375	-63.1108
	-62.9712	-61.6543					-62.5321	-59.6106					-64.4899	-62.7809					-62.4368	-63.1097
	-62.9622	-61.6486					-62.5307	-59.6097					-64.4839	-62.7721					-62.4358	-63.1079
	-62.9543	-61.6419					-62.5289	-59.6084					-64.4775	-62.7657					-62.4344	-63.1056
	-62.9478	-61.6345					-62.5265	-59.6069					-64.4707	-62.7617					-62.4323	-63.103
	-62.9429	-61.6266					-62.5235	-59.6052					-64.4639	-62.7601					-62.4295	-63.1
	-62.9397	-61.6183					-62.52	-59.6035					-64.4574	-62.7604					-62.4259	-63.0968
	-62.9381	-61.6099					-62.5159	-59.602					-64.4515	-62.7624					-62.4215	-63.0932
	-62.938	-61.6019					-62.5114	-59.6008					-64.4467	-62.7654					-62.4163	-63.0891
	-62.9391	-61.5944					-62.5067	-59.6001					-64.4431	-62.7689					-62.4104	-63.0843
	-62.9411	-61.5876					-62.5019	-59.5999					-64.4408	-62.7724					-62.4038	-63.0787
	-62.9434	-61.5817					-62.4971	-59.6003					-64.4395	-62.7755					-62.3967	-63.0722
	-62.9458	-61.5766					-62.4925	-59.6012					-64.4389	-62.7778					-62.3891	-63.0648
	-62.9477	-61.5724					-62.4881	-59.6028					-64.4386	-62.7793					-62.3812	-63.0565
	-62.949	-61.569					-62.4842	-59.6047					-64.4381	-62.7799					-62.3732	-63.0476
	-62.9494	-61.5664					-62.4805	-59.6071					-64.4368	-62.7797					-62.3652	-63.0384
	-62.9488	-61.5645					-62.4773	-59.6097					-64.4345	-62.7788					-62.3577	-63.0293
	-62.9472	-61.5632					-62.4744	-59.6123					-64.431	-62.7776					-62.3509	-63.0208
	-62.9447	-61.5625					-62.4716	-59.6149					-64.4264	-62.7761					-62.3452	-63.0137
	-62.9415	-61.5621					-62.4691	-59.6172					-64.4208	-62.7746					-62.3409	-63.0085
	-62.9378	-61.5619					-62.4665	-59.6192					-64.4146	-62.773					-62.3382	-63.0055
	-62.934	-61.5618					-62.4638	-59.6206					-64.4082	-62.7713					-62.3373	-63.005
	-62.9301	-61.5615					-62.4609	-59.6214					-64.402	-62.7694					-62.3383	-63.0069
	-62.9265	-61.5609					-62.4577	-59.6216					-64.3963	-62.7674					-62.3409	-63.0109
	-62.9231	-61.5598					-62.4542	-59.6211					-64.3914	-62.7652					-62.3451	-63.0161
	-62.9201	-61.5581					-62.4502	-59.6199					-64.3874	-62.7629					-62.3505	-63.0217
	-62.9174	-61.5558					-62.4458	-59.6181					-64.3845	-62.7607					-62.3569	-63.0268
	-62.9148	-61.553					-62.441	-59.6159					-64.3825	-62.7588					-62.3638	-63.0303
	-62.9122	-61.5496					-62.4358	-59.6132					-64.3813	-62.7575					-62.371	-63.0316
	-62.9092	-61.5459					-62.4303	-59.6104					-64.3807	-62.7568					-62.378	-63.0302
	-62.9058	-61.542					-62.4245	-59.6075					-64.3804	-62.7568					-62.3846	-63.0259
	-62.9018	-61.5381					-62.4184	-59.6047					-64.3804	-62.7575					-62.3903	-63.0189
	-62.8972	-61.5341					-62.4122	-59.6022					-64.3802	-62.7584					-62.3948	-63.0099
	-62.892	-61.5303					-62.4058	-59.6					-64.3799	-62.7592					-62.3977	-62.9996
	-62.8866	-61.5268					-62.3993	-59.5981					-64.3791	-62.7592					-62.3987	-62.9888
	-62.8811	-61.5235					-62.3928	-59.5967					-64.378	-62.758					-62.3975	-62.9783
	-62.8759	-61.5205					-62.3863	-59.5956					-64.3766	-62.755					-62.3942	-62.9688
	-62.8712	-61.5178					-62.3799	-59.5947					-64.3748	-62.7499					-62.3885	-62.9608
	-62.8673	-61.5155					-62.3737	-59.5939					-64.3727	-62.7426					-62.3809	-62.9544
	-62.8642	-61.5136					-62.3679	-59.5929					-64.3706	-62.7332					-62.3716	-62.9495
	-62.8619	-61.5119					-62.3624	-59.5916					-64.3685	-62.7223					-62.361	-62.9459
	-62.8603	-61.5103					-62.3574	-59.5896					-64.3663	-62.7103					-62.3498	-62.9431
	-62.859	-61.5086					-62.3529	-59.5869					-64.3643	-62.6979					-62.3387	-62.9408
	-62.858	-61.5069					-62.3491	-59.5833					-64.3623	-62.6859					-62.3284	-62.9388
	-62.8568	-61.5048					-62.3459	-59.5787					-64.3603	-62.6749					-62.3196	-62.9367
	-62.8554	-61.5024					-62.3435	-59.5731					-64.3584	-62.6655					-62.3129	-62.9345
	-62.8535	-61.4997					-62.3417	-59.5666					-64.3563	-62.658					-62.3087	-62.9323
	-62.8512	-61.4965					-62.3404	-59.5595					-64.3542	-62.6526					-62.3072	-62.9302
	-62.8485	-61.493					-62.3396	-59.5519					-64.352	-62.6492					-62.3083	-62.9282
	-62.8455	-61.4892					-62.3391	-59.5443					-64.3497	-62.6476					-62.3116	-62.9266
	-62.8423	-61.4851					-62.3387	-59.5368					-64.3473	-62.6471					-62.3164	-62.9254
	-62.8391	-61.4806					-62.3383	-59.5298					-64.3449	-62.6473					-62.3219	-62.9249
	-62.8358	-61.4756					-62.3376	-59.5235					-64.3426	-62.6475					-62.3274	-62.925
	-62.8327	-61.47					-62.3364	-59.5182					-64.3406	-62.647					-62.332	-62.9259
	-62.8296	-61.4636					-62.3347	-59.5141					-64.3389	-62.6455					-62.3351	-62.9277
	-62.8265	-61.4563					-62.3324	-59.5109					-64.3376	-62.6426					-62.3365	-62.9303
	-62.8234	-61.4484					-62.3294	-59.5088					-64.3366	-62.6384					-62.3363	-62.9337
	-62.8202	-61.4398					-62.3257	-59.5076					-64.3359	-62.6331					-62.3348	-62.9379
	-62.8168	-61.4308					-62.3214	-59.5068					-64.3354	-62.6268					-62.3325	-62.9427
	-62.8131	-61.4217					-62.3166	-59.5064					-64.3347	-62.6201					-62.33	-62.9482
	-62.8091	-61.4129					-62.3116	-59.506					-64.3339	-62.6134					-62.328	-62.9542
	-62.8048	-61.4046					-62.3064	-59.5052					-64.3327	-62.6072					-62.3268	-62.9606
	-62.8003	-61.3973					-62.3013	-59.5039					-64.331	-62.6016					-62.3266	-62.9674
	-62.7957	-61.3912					-62.2963	-59.5019					-64.3289	-62.5967					-62.3274	-62.9741
	-62.7912	-61.3864					-62.2916	-59.4991					-64.3264	-62.5927					-62.3291	-62.9805
	-62.7871	-61.3831					-62.2873	-59.4953					-64.3235	-62.5893					-62.3311	-62.9863
	-62.7835	-61.3814					-62.2834	-59.4908					-64.3202	-62.5865					-62.3329	-62.991
	-62.7806	-61.3811					-62.2798	-59.4855					-64.3165	-62.5841					-62.3341	-62.9941
	-62.7784	-61.382					-62.2766	-59.4797					-64.3124	-62.5822					-62.3342	-62.9955
	-62.777	-61.3838					-62.2734	-59.4734					-64.3076	-62.5807					-62.3327	-62.995
	-62.7759	-61.3861					-62.2704	-59.4669					-64.3023	-62.58					-62.3296	-62.9927
	-62.7748	-61.3886					-62.2674	-59.4603					-64.2963	-62.58					-62.3246	-62.9889
	-62.7732	-61.3907					-62.2642	-59.4535					-64.2898	-62.5812					-62.3181	-62.984
	-62.7708	-61.3923					-62.2607	-59.4468					-64.2831	-62.5835					-62.3104	-62.9785
	-62.7671	-61.3929					-62.2571	-59.4401					-64.2764	-62.587					-62.302	-62.9728
	-62.7621	-61.3925					-62.2531	-59.4335					-64.27	-62.5914					-62.2937	-62.9672
	-62.7557	-61.3908					-62.2489	-59.4268					-64.2642	-62.5965					-62.2862	-62.9621
	-62.7484	-61.388					-62.2446	-59.4201					-64.2591	-62.602					-62.2801	-62.9573
	-62.7407	-61.384					-62.2401	-59.4133					-64.2547	-62.6073					-62.276	-62.9528
	-62.7331	-61.3792					-62.2357	-59.4065					-64.251	-62.612					-62.2741	-62.9487
	-62.7263	-61.3738					-62.2313	-59.3996					-64.2478	-62.6159					-62.2744	-62.9447
	-62.721	-61.368					-62.2271	-59.3927					-64.245	-62.6185					-62.2767	-62.9409
	-62.7173	-61.3622					-62.2231	-59.3859					-64.2425	-62.6198					-62.2804	-62.9374
	-62.7154	-61.3566					-62.2194	-59.3793					-64.2404	-62.6198					-62.2851	-62.9343
	-62.7152	-61.3515					-62.216	-59.373					-64.2386	-62.6184					-62.2899	-62.9319
	-62.7163	-61.3469					-62.2128	-59.367					-64.2371	-62.6158					-62.2943	-62.9302
	-62.7184	-61.3429					-62.2097	-59.3616					-64.2359	-62.6119					-62.2977	-62.9293
	-62.7208	-61.3395					-62.2067	-59.3568					-64.2348	-62.6071					-62.2997	-62.9291
	-62.723	-61.3365					-62.2037	-59.3526					-64.2336	-62.6012					-62.2999	-62.9294
	-62.7245	-61.3336					-62.2006	-59.3491					-64.2322	-62.5943					-62.2982	-62.9299
	-62.725	-61.3309					-62.1972	-59.3462					-64.2304	-62.5865					-62.2945	-62.9303
	-62.7243	-61.3281					-62.1933	-59.344					-64.228	-62.5778					-62.289	-62.9301
	-62.7221	-61.3253					-62.189	-59.3422					-64.2251	-62.5683					-62.2817	-62.9293
	-62.7186	-61.3225					-62.1841	-59.3408					-64.222	-62.5582					-62.2727	-62.9276
	-62.7137	-61.3196					-62.1787	-59.3397					-64.2189	-62.5476					-62.2623	-62.9253
	-62.7077	-61.3169					-62.1727	-59.3386					-64.2163	-62.5368					-62.2504	-62.9226
	-62.7009	-61.3143					-62.1661	-59.3376					-64.2145	-62.526					-62.2373	-62.9199
	-62.6934	-61.3119					-62.1592	-59.3364					-64.2138	-62.5156					-62.2231	-62.9177
	-62.6857	-61.3096					-62.1519	-59.3351					-64.2143	-62.5059					-62.2082	-62.9163
	-62.6781	-61.3076					-62.1445	-59.3336					-64.2161	-62.4971					-62.1931	-62.916
	-62.6709	-61.3058					-62.1371	-59.332					-64.2189	-62.4893					-62.1784	-62.9167
	-62.6644	-61.3041					-62.13	-59.3302					-64.2225	-62.4827					-62.1652	-62.9184
	-62.6589	-61.3027					-62.1232	-59.3285					-64.2266	-62.4774					-62.1542	-62.9207
	-62.6545	-61.3014					-62.117	-59.3268					-64.2309	-62.4732					-62.1463	-62.9234
	-62.6513	-61.3001					-62.1115	-59.3253					-64.2352	-62.4701					-62.142	-62.926
	-62.6491	-61.2986					-62.1068	-59.3241					-64.2394	-62.4679					-62.1415	-62.9284
	-62.648	-61.2967					-62.103	-59.3231					-64.243	-62.4664					-62.1446	-62.9303
	-62.6475	-61.294					-62.1	-59.3226					-64.2461	-62.4655					-62.1505	-62.9316
	-62.6474	-61.2903					-62.0979	-59.3224					-64.2483	-62.4651					-62.1584	-62.9323
	-62.6475	-61.2852					-62.0965	-59.3224					-64.2496	-62.4649					-62.1672	-62.9326
	-62.6475	-61.2787					-62.0957	-59.3227					-64.2499	-62.4649					-62.1759	-62.9323
	-62.6473	-61.2709					-62.0954	-59.3231					-64.249	-62.4648					-62.1838	-62.9316
	-62.6468	-61.2618					-62.0954	-59.3235					-64.2472	-62.4646					-62.1904	-62.9305
	-62.6458	-61.252					-62.0955	-59.3239					-64.2445	-62.4641					-62.1956	-62.9292
	-62.6443	-61.2418					-62.0956	-59.3241					-64.2413	-62.4631					-62.1994	-62.9277
	-62.6421	-61.2318					-62.0954	-59.3241					-64.2378	-62.4617					-62.2022	-62.9262
	-62.6393	-61.2224					-62.095	-59.3238					-64.2342	-62.4597					-62.2042	-62.9249
	-62.6358	-61.214					-62.094	-59.3234					-64.2307	-62.4574					-62.2055	-62.924
	-62.6315	-61.2071					-62.0926	-59.3228					-64.2273	-62.4549					-62.2063	-62.9236
	-62.6267	-61.2018					-62.0907	-59.3221					-64.224	-62.4523					-62.2065	-62.9237
	-62.6215	-61.1984					-62.0883	-59.3213					-64.2206	-62.4499					-62.2058	-62.9244
	-62.6164	-61.1969					-62.0854	-59.3206					-64.2169	-62.4476					-62.2039	-62.9255
	-62.6115	-61.1973					-62.0822	-59.3198					-64.2128	-62.4455					-62.2007	-62.9268
	-62.6074	-61.1994					-62.0787	-59.3191					-64.2082	-62.4437					-62.196	-62.9281
	-62.6043	-61.2031					-62.0751	-59.3185					-64.2032	-62.442					-62.19	-62.9292
	-62.6024	-61.2078					-62.0715	-59.3177					-64.1979	-62.4405					-62.1829	-62.9297
	-62.6017	-61.2132					-62.068	-59.3168					-64.1924	-62.4389					-62.1751	-62.9296
	-62.6022	-61.2187					-62.0647	-59.3156					-64.1871	-62.4375					-62.1671	-62.9287
	-62.6039	-61.2236					-62.0617	-59.3141					-64.1822	-62.4363					-62.1593	-62.927
	-62.6065	-61.2276					-62.059	-59.3121					-64.1778	-62.4354					-62.1519	-62.9245
	-62.6096	-61.2301					-62.0566	-59.3096					-64.174	-62.435					-62.1454	-62.9213
	-62.613	-61.2311					-62.0544	-59.3065					-64.171	-62.4353					-62.1396	-62.9175
	-62.6164	-61.2304					-62.0524	-59.3028					-64.1688	-62.4364					-62.1347	-62.9134
	-62.6193	-61.2283					-62.0506	-59.2986					-64.1674	-62.4381					-62.1306	-62.9091
	-62.6215	-61.225					-62.0487	-59.2941					-64.1667	-62.4403					-62.1272	-62.905
	-62.6227	-61.221					-62.0468	-59.2892					-64.1667	-62.4425					-62.1247	-62.9014
	-62.6228	-61.2166					-62.0448	-59.2842					-64.1673	-62.4443					-62.1232	-62.8986
	-62.6218	-61.2121					-62.0425	-59.2793					-64.1682	-62.4451					-62.1227	-62.8969
	-62.6197	-61.2077					-62.0401	-59.2746					-64.1691	-62.4445					-62.1235	-62.8964
	-62.6168	-61.2036					-62.0374	-59.2704					-64.1699	-62.4421					-62.1253	-62.8971
	-62.6135	-61.1996					-62.0345	-59.2667					-64.1699	-62.4377					-62.128	-62.8991
	-62.61	-61.1958					-62.0313	-59.2638					-64.169	-62.4316					-62.1311	-62.9019
	-62.6067	-61.1918					-62.028	-59.2616					-64.1667	-62.4241					-62.1342	-62.9053
	-62.6038	-61.1874					-62.0246	-59.2601					-64.1631	-62.4158					-62.1366	-62.9088
	-62.6013	-61.1825					-62.021	-59.2594					-64.1583	-62.4075					-62.1379	-62.9118
	-62.5993	-61.1769					-62.0174	-59.2594					-64.1525	-62.4002					-62.1376	-62.9141
	-62.5976	-61.1705					-62.0137	-59.26					-64.1464	-62.3947					-62.1359	-62.9152
	-62.5963	-61.1632					-62.01	-59.2609					-64.1406	-62.3916					-62.1326	-62.9153
	-62.5952	-61.1552					-62.0062	-59.2621					-64.1358	-62.3912					-62.1281	-62.9143
	-62.5943	-61.1469					-62.0025	-59.2634					-64.1326	-62.3935					-62.123	-62.9127
	-62.5939	-61.1386					-61.9987	-59.2646					-64.1315	-62.3981					-62.1175	-62.9106
	-62.594	-61.1309					-61.9951	-59.2654					-64.1327	-62.4043					-62.1123	-62.9087
	-62.595	-61.1243					-61.9915	-59.2658					-64.1361	-62.4112					-62.1075	-62.907
	-62.597	-61.1193					-61.988	-59.2657					-64.1415	-62.418					-62.1034	-62.9059
	-62.6	-61.1161					-61.9848	-59.265					-64.1482	-62.4239					-62.1002	-62.9053
	-62.6039	-61.115					-61.9819	-59.2636					-64.1556	-62.4285					-62.0977	-62.9052
	-62.6085	-61.1157					-61.9792	-59.2615					-64.163	-62.4315					-62.0961	-62.9054
	-62.6132	-61.1178					-61.977	-59.259					-64.1695	-62.4331					-62.0952	-62.906
	-62.6177	-61.1209					-61.9751	-59.256					-64.1745	-62.4335					-62.095	-62.9067
	-62.6213	-61.1241					-61.9735	-59.2527					-64.1773	-62.4333					-62.0951	-62.9076
	-62.6236	-61.1269					-61.9723	-59.2493					-64.1776	-62.4328					-62.0955	-62.9089
	-62.6244	-61.1285					-61.9713	-59.246					-64.1751	-62.4323					-62.0958	-62.9105
	-62.6235	-61.1288					-61.9705	-59.2429					-64.1701	-62.4321					-62.0957	-62.9128
	-62.621	-61.1273					-61.9698	-59.2402					-64.1628	-62.4323					-62.0949	-62.9156
	-62.6171	-61.1242					-61.9691	-59.2379					-64.1537	-62.4328					-62.0931	-62.919
	-62.6121	-61.1196					-61.9683	-59.236					-64.1435	-62.4334					-62.0903	-62.9228
	-62.6067	-61.1139					-61.9673	-59.2345					-64.133	-62.4339					-62.0865	-62.9267
	-62.6013	-61.1072					-61.9661	-59.2334					-64.1227	-62.4343					-62.0822	-62.9303
	-62.5965	-61.1001					-61.9648	-59.2325					-64.1132	-62.4341					-62.0776	-62.933
	-62.5927	-61.0928					-61.9632	-59.2316					-64.1048	-62.4334					-62.0733	-62.9344
	-62.5903	-61.0857					-61.9614	-59.2307					-64.0977	-62.4317					-62.0698	-62.9341
	-62.5892	-61.0791					-61.9595	-59.2294					-64.0919	-62.4289					-62.0673	-62.9319
	-62.5893	-61.0732					-61.9576	-59.2279					-64.0871	-62.4249					-62.0661	-62.9277
	-62.5902	-61.0683					-61.9556	-59.2259					-64.0832	-62.4196					-62.0662	-62.9216
	-62.5912	-61.0646					-61.9537	-59.2236					-64.08	-62.413					-62.0672	-62.9139
	-62.5919	-61.0624					-61.9519	-59.2208					-64.0773	-62.4053					-62.0688	-62.9053
	-62.5914	-61.0616					-61.9501	-59.2177					-64.0751	-62.397					-62.0705	-62.8963
	-62.5895	-61.0622					-61.9485	-59.2143					-64.0733	-62.3886					-62.072	-62.8877
	-62.5859	-61.0643					-61.947	-59.211					-64.0721	-62.3807					-62.073	-62.88
	-62.5807	-61.0674					-61.9454	-59.2077					-64.0715	-62.3736					-62.0732	-62.8739
	-62.5744	-61.0712					-61.9438	-59.2048					-64.0717	-62.3681					-62.0727	-62.8697
	-62.5676	-61.0753					-61.942	-59.2022					-64.0726	-62.3642					-62.0715	-62.8673
	-62.561	-61.079					-61.94	-59.2003					-64.0743	-62.3622					-62.0697	-62.8666
	-62.5555	-61.0818					-61.9377	-59.199					-64.0767	-62.3619					-62.0675	-62.8672
	-62.5515	-61.0833					-61.9349	-59.1985					-64.0796	-62.3632					-62.0649	-62.8686
	-62.5495	-61.083					-61.9317	-59.1987					-64.0828	-62.3658					-62.0618	-62.8704
	-62.5497	-61.0808					-61.9279	-59.1996					-64.0863	-62.3692					-62.0581	-62.872
	-62.5517	-61.0768					-61.9236	-59.2011					-64.0897	-62.3732					-62.0534	-62.8732
	-62.5551	-61.071					-61.9188	-59.203					-64.0929	-62.3773					-62.0477	-62.8739
	-62.5593	-61.0638					-61.9136	-59.2051					-64.0957	-62.3813					-62.0409	-62.8742
	-62.5638	-61.0558					-61.9081	-59.2073					-64.0981	-62.385					-62.0331	-62.8741
	-62.5678	-61.0473					-61.9023	-59.2093					-64.0997	-62.388					-62.0248	-62.874
	-62.5709	-61.0389					-61.8966	-59.2109					-64.1006	-62.3904					-62.0163	-62.8739
	-62.5729	-61.0309					-61.891	-59.212					-64.1007	-62.3922					-62.0083	-62.8738
	-62.5737	-61.0237					-61.8859	-59.2122					-64.1	-62.3934					-62.0013	-62.8736
	-62.5734	-61.0176					-61.8813	-59.2116					-64.0987	-62.3942					-61.9955	-62.8732
	-62.572	-61.0127					-61.8774	-59.21					-64.097	-62.3949					-61.9911	-62.8724
	-62.5699	-61.0093					-61.8744	-59.2075					-64.095	-62.3958					-61.9879	-62.871
	-62.5672	-61.0073					-61.8724	-59.2038					-64.093	-62.3971					-61.9856	-62.8689
	-62.564	-61.0068					-61.8714	-59.1992					-64.0911	-62.3991					-61.9837	-62.8662
	-62.5604	-61.0075					-61.8715	-59.1937					-64.0892	-62.4019					-61.9818	-62.863
	-62.5565	-61.0091					-61.8725	-59.1874					-64.0874	-62.4054					-61.9794	-62.8597
	-62.5525	-61.0114					-61.8745	-59.1803					-64.0857	-62.4095					-61.9764	-62.8566
	-62.5483	-61.0138					-61.8771	-59.1728					-64.0838	-62.4139					-61.9729	-62.8541
	-62.5442	-61.0161					-61.8803	-59.1648					-64.0819	-62.4181					-61.9691	-62.8526
	-62.5404	-61.0178					-61.8839	-59.1567					-64.08	-62.4219					-61.9653	-62.8522
	-62.537	-61.0188					-61.8877	-59.1486					-64.0781	-62.4249					-61.9618	-62.8532
	-62.534	-61.0191					-61.8916	-59.1407					-64.0765	-62.4269					-61.9592	-62.8555
	-62.5317	-61.0187					-61.8955	-59.1332					-64.0753	-62.4276					-61.9574	-62.8589
	-62.53	-61.0177					-61.8992	-59.1261					-64.0747	-62.4272					-61.9567	-62.863
	-62.5287	-61.0162					-61.9027	-59.1196					-64.0747	-62.4255					-61.957	-62.8676
	-62.5279	-61.0143					-61.906	-59.1138					-64.0754	-62.4229					-61.9581	-62.8722
	-62.5274	-61.012					-61.909	-59.1087					-64.0764	-62.4192					-61.96	-62.8765
	-62.527	-61.0095					-61.9116	-59.1043					-64.0776	-62.4147					-61.9626	-62.8804
	-62.5269	-61.0069					-61.9139	-59.1007					-64.0786	-62.4095					-61.9659	-62.8837
	-62.5268	-61.0045					-61.9157	-59.0977					-64.079	-62.4035					-61.9698	-62.8864
	-62.5269	-61.0025					-61.917	-59.0955					-64.0785	-62.3969					-61.9743	-62.8888
	-62.527	-61.0013					-61.9176	-59.0938					-64.0769	-62.3897					-61.9795	-62.8909
	-62.527	-61.0014					-61.9174	-59.0926					-64.0742	-62.3822					-61.9852	-62.893
	-62.5267	-61.0028					-61.9163	-59.092					-64.0703	-62.3746					-61.9911	-62.8949
	-62.526	-61.0059					-61.9142	-59.0918					-64.0653	-62.3675					-61.9969	-62.8967
	-62.5247	-61.0104					-61.9112	-59.0919					-64.0596	-62.3611					-62.002	-62.8983
	-62.5226	-61.016					-61.9071	-59.0925					-64.0535	-62.356					-62.006	-62.8996
	-62.5197	-61.0222					-61.902	-59.0933					-64.0473	-62.3526					-62.0082	-62.9005
	-62.5161	-61.0284					-61.8961	-59.0944					-64.0416	-62.3511					-62.0084	-62.9009
	-62.5122	-61.0338					-61.8895	-59.0957					-64.0368	-62.3516					-62.0064	-62.901
	-62.5081	-61.0379					-61.8825	-59.0972					-64.0331	-62.3538					-62.0025	-62.9007
	-62.5043	-61.0403					-61.8752	-59.0987					-64.0309	-62.3572					-61.9972	-62.9003
	-62.5011	-61.0408					-61.8679	-59.1003					-64.0302	-62.3612					-61.991	-62.8997
	-62.4987	-61.0393					-61.8608	-59.1018					-64.0309	-62.3652					-61.9847	-62.8992
	-62.4971	-61.0361					-61.8542	-59.1033					-64.0329	-62.3684					-61.9791	-62.8989
	-62.4962	-61.0316					-61.8482	-59.1046					-64.0357	-62.3704					-61.9749	-62.8986
	-62.4959	-61.0264					-61.8429	-59.1057					-64.0391	-62.3709					-61.9725	-62.8985
	-62.4958	-61.0211					-61.8385	-59.1066					-64.0427	-62.37					-61.9722	-62.8986
	-62.4958	-61.0162					-61.8349	-59.1072					-64.0463	-62.3679					-61.9737	-62.8988
	-62.4956	-61.0121					-61.8321	-59.1075					-64.0498	-62.3651					-61.9769	-62.8991
	-62.495	-61.0089					-61.8301	-59.1075					-64.0533	-62.362					-61.9814	-62.8996
	-62.494	-61.0068					-61.8287	-59.1071					-64.0567	-62.3592					-61.9866	-62.9004
	-62.4927	-61.0054					-61.8279	-59.1063					-64.0603	-62.3571					-61.9921	-62.9017
	-62.491	-61.0044					-61.8275	-59.1053					-64.0639	-62.3558					-61.9976	-62.9036
	-62.4891	-61.0036					-61.8274	-59.104					-64.0677	-62.3554					-62.0029	-62.9063
	-62.4871	-61.0027					-61.8275	-59.1024					-64.0714	-62.356					-62.0079	-62.91
	-62.4851	-61.0014					-61.8277	-59.1009					-64.0748	-62.3574					-62.0125	-62.9145
	-62.4831	-60.9996					-61.828	-59.0993					-64.0776	-62.3595					-62.0168	-62.9197
	-62.481	-60.9974					-61.8282	-59.0979					-64.0795	-62.3621					-62.0207	-62.9251
	-62.479	-60.9949					-61.8284	-59.0967					-64.0802	-62.3652					-62.0242	-62.9302
	-62.4768	-60.9921					-61.8286	-59.096					-64.0798	-62.3687					-62.0273	-62.9342
	-62.4744	-60.9892					-61.8286	-59.0957					-64.0782	-62.3726					-62.0299	-62.9365
	-62.4717	-60.9861					-61.8287	-59.0959					-64.0757	-62.3767					-62.0317	-62.9367
	-62.4687	-60.9829					-61.8287	-59.0966					-64.0727	-62.3809					-62.0328	-62.9344
	-62.4652	-60.9794					-61.8286	-59.0979					-64.0697	-62.3852					-62.0331	-62.9297
	-62.4615	-60.9758					-61.8285	-59.0996					-64.0671	-62.3892					-62.0325	-62.9228
	-62.4576	-60.9721					-61.8282	-59.1017					-64.065	-62.3929					-62.031	-62.9142
	-62.4538	-60.9684					-61.8278	-59.1039					-64.0638	-62.3961					-62.0287	-62.9047
	-62.4505	-60.9649					-61.8272	-59.1063					-64.0634	-62.3987					-62.0257	-62.8949
	-62.4479	-60.962					-61.8264	-59.1085					-64.0636	-62.4009					-62.0222	-62.8855
	-62.4463	-60.9597					-61.8252	-59.1106					-64.0641	-62.4026					-62.0183	-62.8771
	-62.4458	-60.9582					-61.8238	-59.1124					-64.0645	-62.4041					-62.0141	-62.8701
	-62.4464	-60.9576					-61.822	-59.1138					-64.0645	-62.4055					-62.0097	-62.8649
	-62.4479	-60.9578					-61.82	-59.1149					-64.0639	-62.4069					-62.0052	-62.8615
	-62.4499	-60.9586					-61.8177	-59.1156					-64.0624	-62.4083					-62.0008	-62.8599
	-62.4522	-60.9598					-61.8153	-59.116					-64.0601	-62.4097					-61.9965	-62.8599
	-62.4545	-60.9613					-61.813	-59.1163					-64.0571	-62.411					-61.9923	-62.8615
	-62.4563	-60.9627					-61.8108	-59.1165					-64.0535	-62.4121					-61.9885	-62.8643
	-62.4577	-60.9641					-61.8089	-59.1166					-64.0497	-62.4128					-61.985	-62.8681
	-62.4583	-60.9653					-61.8074	-59.1169					-64.0458	-62.4129					-61.982	-62.8725
	-62.4583	-60.9662					-61.8063	-59.1172					-64.0421	-62.4125					-61.9797	-62.8772
	-62.4576	-60.9668					-61.8058	-59.1177					-64.0387	-62.4116					-61.978	-62.8818
	-62.4563	-60.967					-61.8058	-59.1183					-64.0359	-62.4101					-61.9771	-62.886
	-62.4546	-60.967					-61.8061	-59.119					-64.0335	-62.4082					-61.977	-62.8896
	-62.4525	-60.9666					-61.8067	-59.1198					-64.0318	-62.406					-61.9777	-62.8922
	-62.4501	-60.9657					-61.8073	-59.1205					-64.0307	-62.4037					-61.9789	-62.8937
	-62.4475	-60.9643					-61.8078	-59.1211					-64.0301	-62.4015					-61.9806	-62.894
	-62.4449	-60.9623					-61.8079	-59.1217					-64.0302	-62.3995					-61.9824	-62.893
	-62.4424	-60.9596					-61.8074	-59.1221					-64.0308	-62.3977					-61.984	-62.8908
	-62.4399	-60.9562					-61.8061	-59.1226					-64.0321	-62.3963					-61.9852	-62.8874
	-62.4378	-60.9523					-61.8039	-59.1231					-64.0338	-62.3952					-61.9858	-62.8831
	-62.436	-60.9478					-61.8007	-59.1237					-64.036	-62.3945					-61.9857	-62.8781
	-62.4345	-60.9431					-61.7965	-59.1246					-64.0385	-62.394					-61.985	-62.8728
	-62.4335	-60.9384					-61.7913	-59.1258					-64.0412	-62.3935					-61.9838	-62.8676
	-62.433	-60.9339					-61.7854	-59.1275					-64.0438	-62.3931					-61.9825	-62.8626
	-62.4329	-60.9299					-61.779	-59.1296					-64.0463	-62.3926					-61.9813	-62.8582
	-62.4332	-60.9265					-61.7723	-59.1322					-64.0484	-62.392					-61.9805	-62.8545
	-62.434	-60.9238					-61.7657	-59.1353					-64.0502	-62.3913					-61.9801	-62.8515
	-62.435	-60.9219					-61.7594	-59.1388					-64.0514	-62.3908					-61.9801	-62.8489
	-62.4363	-60.9208					-61.7538	-59.1426					-64.0521	-62.3907					-61.9803	-62.8468
	-62.4377	-60.9204					-61.7491	-59.1466					-64.0521	-62.391					-61.9803	-62.8449
	-62.439	-60.9207					-61.7454	-59.1507					-64.0516	-62.3919					-61.9796	-62.8433
	-62.4401	-60.9217					-61.743	-59.1549					-64.0504	-62.3932					-61.978	-62.8419
	-62.441	-60.9233					-61.7418	-59.1589					-64.0485	-62.3946					-61.9752	-62.8409
	-62.4415	-60.9254					-61.7418	-59.1628					-64.046	-62.3956					-61.9711	-62.8406
	-62.4416	-60.928					-61.7429	-59.1665					-64.0429	-62.3956					-61.966	-62.841
	-62.4415	-60.9311					-61.7449	-59.1702					-64.0394	-62.394					-61.9601	-62.8424
	-62.4412	-60.9346					-61.7476	-59.1738					-64.0354	-62.3902					-61.9542	-62.8448
	-62.4409	-60.9384					-61.7507	-59.1775					-64.0313	-62.3841					-61.9486	-62.848
	-62.4409	-60.9422					-61.7542	-59.1814					-64.0272	-62.3755					-61.9438	-62.8518
	-62.4412	-60.9459					-61.7577	-59.1854					-64.0235	-62.365					-61.9403	-62.8556
	-62.4422	-60.9491					-61.7611	-59.1898					-64.0202	-62.353					-61.9382	-62.859
	-62.4438	-60.9517					-61.7642	-59.1946					-64.0177	-62.3405					-61.9373	-62.8616
	-62.446	-60.9535					-61.767	-59.1996					-64.016	-62.3282					-61.9374	-62.8628
	-62.4487	-60.9544					-61.7694	-59.2048					-64.015	-62.3171					-61.9379	-62.8624
	-62.4516	-60.9546					-61.7714	-59.2103					-64.0147	-62.3078					-61.9382	-62.8603
	-62.4544	-60.9541					-61.773	-59.2157					-64.0149	-62.3007					-61.9378	-62.8564
	-62.4568	-60.9532					-61.7743	-59.221					-64.0155	-62.296					-61.9362	-62.8514
	-62.4586	-60.9524					-61.7753	-59.2261					-64.0163	-62.2938					-61.9332	-62.8457
	-62.4594	-60.9519					-61.776	-59.2309					-64.0173	-62.2936					-61.9286	-62.8401
	-62.4594	-60.9519					-61.7765	-59.2352					-64.0184	-62.2953					-61.9226	-62.8354
	-62.4585	-60.9525					-61.7768	-59.2392					-64.0195	-62.2983					-61.9154	-62.8325
	-62.4569	-60.9537					-61.7769	-59.2428					-64.0209	-62.3024					-61.9072	-62.8317
	-62.4549	-60.9551					-61.7767	-59.246					-64.0226	-62.3072					-61.8985	-62.8335
	-62.4528	-60.9567					-61.7763	-59.249					-64.0247	-62.3127					-61.8895	-62.8378
	-62.4507	-60.9581					-61.7755	-59.2519					-64.0273	-62.3188					-61.8806	-62.8443
	-62.449	-60.9591					-61.7744	-59.2548					-64.0304	-62.3255					-61.872	-62.8525
	-62.4476	-60.9597					-61.7729	-59.2577					-64.0341	-62.333					-61.8639	-62.8617
	-62.4465	-60.9599					-61.7712	-59.2608					-64.0382	-62.3411					-61.8567	-62.8713
	-62.4456	-60.9599					-61.7692	-59.264					-64.0425	-62.3498					-61.8507	-62.8807
	-62.4445	-60.9599					-61.7669	-59.2675					-64.0469	-62.3587					-61.8462	-62.8893
	-62.443	-60.9602					-61.7646	-59.2711					-64.0508	-62.3673					-61.8438	-62.8966
	-62.4408	-60.9609					-61.7623	-59.2748					-64.0541	-62.3752					-61.8438	-62.9023
	-62.4378	-60.9621					-61.7601	-59.2784					-64.0563	-62.3817					-61.8465	-62.9061
	-62.4337	-60.9639					-61.7581	-59.2819					-64.0572	-62.3862					-61.8521	-62.9077
	-62.4287	-60.9661					-61.7563	-59.2852					-64.0565	-62.3885					-61.8603	-62.9071
	-62.4228	-60.9685					-61.755	-59.2879					-64.0543	-62.3884					-61.8709	-62.9042
	-62.4164	-60.971					-61.754	-59.2902					-64.0504	-62.3861					-61.8834	-62.8991
	-62.4096	-60.9735					-61.7533	-59.2917					-64.045	-62.3821					-61.897	-62.892
	-62.403	-60.9759					-61.753	-59.2923					-64.0385	-62.3769					-61.911	-62.8833
	-62.3968	-60.9782					-61.7528	-59.2921					-64.0312	-62.3714					-61.9244	-62.8734
	-62.3915	-60.9803					-61.7529	-59.291					-64.0233	-62.3664					-61.9364	-62.8629
	-62.3872	-60.9823					-61.753	-59.289					-64.0154	-62.3623					-61.9465	-62.8525
	-62.3842	-60.9842					-61.7531	-59.2861					-64.0078	-62.3598					-61.9541	-62.8426
	-62.3826	-60.986					-61.7532	-59.2823					-64.0009	-62.359					-61.9589	-62.834
	-62.3825	-60.9875					-61.753	-59.2778					-63.9953	-62.3598					-61.9608	-62.8271
	-62.3837	-60.9886					-61.7527	-59.2728					-63.9911	-62.362					-61.96	-62.8221
	-62.3863	-60.989					-61.752	-59.2672					-63.9887	-62.365					-61.9568	-62.8193
	-62.3901	-60.9885					-61.7512	-59.2613					-63.9883	-62.3684					-61.9517	-62.8187
	-62.395	-60.987					-61.75	-59.2552					-63.9898	-62.3716					-61.9453	-62.8199
	-62.4007	-60.9845					-61.7487	-59.2491					-63.9932	-62.3741					-61.9381	-62.8226
	-62.4069	-60.9809					-61.7471	-59.243					-63.9982	-62.3755					-61.9307	-62.8266
	-62.4134	-60.9765					-61.7455	-59.237					-64.0043	-62.3756					-61.9236	-62.8314
	-62.4196	-60.9715					-61.7438	-59.2313					-64.0113	-62.3743					-61.9171	-62.8366
	-62.4252	-60.9662					-61.7421	-59.2258					-64.0185	-62.3717					-61.9115	-62.842
	-62.4297	-60.9608					-61.7406	-59.2208					-64.0256	-62.3677					-61.9071	-62.8473
	-62.4328	-60.9556					-61.7393	-59.2161					-64.032	-62.3627					-61.9038	-62.8521
	-62.4341	-60.951					-61.7383	-59.2118					-64.0376	-62.3569					-61.9017	-62.8564
	-62.4338	-60.9469					-61.7375	-59.2079					-64.0419	-62.3507					-61.9008	-62.8596
	-62.4317	-60.9437					-61.737	-59.2044					-64.0449	-62.3443					-61.9007	-62.8617
	-62.4282	-60.9413					-61.7367	-59.2012					-64.0463	-62.3382					-61.9013	-62.8624
	-62.4237	-60.9398					-61.7366	-59.1983					-64.0464	-62.3326					-61.9019	-62.8616
	-62.4187	-60.9392					-61.7365	-59.1956					-64.045	-62.328					-61.9023	-62.8595
	-62.4138	-60.9397					-61.7362	-59.193					-64.0424	-62.3244					-61.9018	-62.8563
	-62.4094	-60.9411					-61.7358	-59.1904					-64.0387	-62.3222					-61.9003	-62.8526
	-62.4059	-60.9435					-61.735	-59.1878					-64.0341	-62.3213					-61.8974	-62.8488
	-62.4037	-60.9468					-61.7337	-59.1851					-64.0286	-62.322					-61.8931	-62.8457
	-62.4027	-60.9508					-61.7318	-59.1821					-64.0223	-62.3241					-61.8874	-62.844
	-62.4029	-60.9555					-61.7295	-59.1788					-64.0153	-62.3276					-61.8806	-62.8441
	-62.4043	-60.9606					-61.7267	-59.1751					-64.0077	-62.3324					-61.873	-62.8464
	-62.4064	-60.966					-61.7234	-59.1711					-63.9994	-62.3384					-61.8648	-62.8508
	-62.409	-60.9715					-61.72	-59.1667					-63.9908	-62.3452					-61.8566	-62.8571
	-62.4118	-60.9771					-61.7166	-59.162					-63.982	-62.3526					-61.8486	-62.8648
	-62.4145	-60.9825					-61.7135	-59.1571					-63.9735	-62.3602					-61.8414	-62.873
	-62.4167	-60.9876					-61.7107	-59.1521					-63.9656	-62.3677					-61.8354	-62.8811
	-62.4183	-60.9923					-61.7087	-59.1472					-63.9588	-62.3747					-61.8308	-62.8882
	-62.4192	-60.9965					-61.7075	-59.1426					-63.9533	-62.3811					-61.828	-62.8935
	-62.4192	-61					-61.7073	-59.1386					-63.9494	-62.3867					-61.827	-62.8966
	-62.4183	-61.0026					-61.7081	-59.1355					-63.947	-62.3915					-61.8276	-62.8971
	-62.4166	-61.0043					-61.71	-59.1335					-63.9462	-62.3957					-61.8295	-62.895
	-62.4141	-61.0049					-61.7128	-59.1328					-63.9467	-62.3994					-61.8322	-62.8905
	-62.4109	-61.0045					-61.7164	-59.1337					-63.9483	-62.4029					-61.8351	-62.8841
	-62.4071	-61.0033					-61.7206	-59.1361					-63.9509	-62.4063					-61.8377	-62.8764
	-62.4029	-61.0015					-61.7252	-59.1401					-63.9543	-62.4098					-61.8394	-62.868
	-62.3983	-60.9996					-61.7299	-59.1457					-63.9586	-62.4135					-61.8401	-62.8597
	-62.3937	-60.9978					-61.7344	-59.1525					-63.9637	-62.4174					-61.8396	-62.8521
	-62.3892	-60.9967					-61.7385	-59.1604					-63.9697	-62.4215					-61.8382	-62.846
	-62.385	-60.9963					-61.7421	-59.169					-63.9765	-62.4257					-61.8366	-62.8416
	-62.3811	-60.997					-61.7448	-59.1779					-63.9842	-62.4296					-61.8353	-62.8395
	-62.3777	-60.9986					-61.7468	-59.1866					-63.9926	-62.4331					-61.8351	-62.8397
	-62.3747	-61.0009					-61.7479	-59.1948					-64.0012	-62.4357					-61.8365	-62.8421
	-62.372	-61.0036					-61.7481	-59.202					-64.01	-62.437					-61.8398	-62.8464
	-62.3696	-61.0062					-61.7477	-59.2078					-64.0184	-62.4369					-61.8448	-62.8523
	-62.3672	-61.0084					-61.7466	-59.2121					-64.0262	-62.4351					-61.8511	-62.8592
	-62.3649	-61.0097					-61.7451	-59.2147					-64.0331	-62.4316					-61.8579	-62.8666
	-62.3625	-61.0097					-61.7433	-59.2154					-64.0389	-62.4267					-61.8642	-62.874
	-62.3602	-61.0083					-61.7414	-59.2143					-64.0436	-62.4208					-61.8692	-62.881
	-62.3579	-61.0056					-61.7396	-59.2114					-64.0471	-62.4146					-61.8722	-62.8873
	-62.3558	-61.0017					-61.738	-59.2069					-64.0495	-62.4085					-61.8727	-62.893
	-62.3541	-60.9969					-61.7368	-59.201					-64.0508	-62.4034					-61.8709	-62.8979
	-62.3528	-60.9918					-61.7361	-59.1939					-64.0511	-62.3998					-61.8671	-62.9024
	-62.3519	-60.987					-61.736	-59.1859					-64.0504	-62.398					-61.862	-62.9066
	-62.3516	-60.983					-61.7365	-59.1774					-64.0488	-62.3982					-61.8565	-62.9107
	-62.3519	-60.9805					-61.7378	-59.1686					-64.0463	-62.4002					-61.8512	-62.9149
	-62.3525	-60.9801					-61.7398	-59.1598					-64.0429	-62.4038					-61.8469	-62.9192
	-62.3537	-60.982					-61.7425	-59.1512					-64.0387	-62.4087					-61.8439	-62.9236
	-62.3551	-60.9862					-61.7458	-59.1431					-64.0337	-62.4144					-61.8424	-62.9278
	-62.3569	-60.9926					-61.7496	-59.1357					-64.028	-62.4204					-61.8423	-62.9313
	-62.3588	-61.0006					-61.7539	-59.129					-64.0218	-62.4266					-61.8435	-62.9338
	-62.3609	-61.0095					-61.7584	-59.1234					-64.0155	-62.4326					-61.8456	-62.9349
	-62.363	-61.0183					-61.7629	-59.1187					-64.0092	-62.4383					-61.8485	-62.9344
	-62.365	-61.0263					-61.7673	-59.115					-64.0036	-62.4436					-61.8519	-62.9324
	-62.3668	-61.0327					-61.7712	-59.1125					-63.9988	-62.4484					-61.8557	-62.9292
	-62.3684	-61.037					-61.7747	-59.111					-63.9952	-62.4527					-61.8599	-62.9252
	-62.3697	-61.039					-61.7774	-59.1105					-63.993	-62.4563					-61.8646	-62.9212
	-62.3707	-61.0388					-61.7792	-59.1111					-63.9921	-62.459					-61.8696	-62.9178
	-62.3713	-61.0369					-61.7801	-59.1126					-63.9923	-62.4607					-61.8751	-62.9158
	-62.3715	-61.0338					-61.78	-59.1151					-63.9933	-62.4612					-61.8807	-62.9154
	-62.3714	-61.03					-61.7788	-59.1185					-63.9947	-62.4604					-61.8864	-62.9168
	-62.3708	-61.0263					-61.7767	-59.1228					-63.9961	-62.4581					-61.8917	-62.9196
	-62.3698	-61.023					-61.7736	-59.1278					-63.9971	-62.4545					-61.8965	-62.9233
	-62.3683	-61.0205					-61.7696	-59.1336					-63.9974	-62.4497					-61.9004	-62.9272
	-62.3663	-61.019					-61.765	-59.1399					-63.9968	-62.444					-61.9035	-62.9305
	-62.3638	-61.0184					-61.7599	-59.1467					-63.9952	-62.4379					-61.9059	-62.9325
	-62.3608	-61.0186					-61.7545	-59.1537					-63.9926	-62.4316					-61.9076	-62.9328
	-62.3575	-61.0192					-61.749	-59.1609					-63.9892	-62.4258					-61.9093	-62.9312
	-62.354	-61.0201					-61.7436	-59.168					-63.9851	-62.4208					-61.9114	-62.9278
	-62.3504	-61.0207					-61.7386	-59.1748					-63.9806	-62.4169					-61.9143	-62.923
	-62.3468	-61.021					-61.7341	-59.1812					-63.9762	-62.4144					-61.9185	-62.9174
	-62.3433	-61.0205					-61.7303	-59.1871					-63.9721	-62.4133					-61.9241	-62.9117
	-62.3401	-61.0194					-61.7274	-59.1924					-63.969	-62.4135					-61.9311	-62.9065
	-62.3373	-61.0177					-61.7253	-59.1972					-63.9669	-62.4149					-61.9389	-62.9024
	-62.3348	-61.0154					-61.7242	-59.2016					-63.9662	-62.4172					-61.947	-62.8997
	-62.3329	-61.0129					-61.7241	-59.2055					-63.9668	-62.4201					-61.9547	-62.8985
	-62.3313	-61.0107					-61.7248	-59.2092					-63.9686	-62.4234					-61.961	-62.8989
	-62.3302	-61.009					-61.7263	-59.2128					-63.9713	-62.4267					-61.9654	-62.9005
	-62.3295	-61.0082					-61.7285	-59.2164					-63.9746	-62.4299					-61.9673	-62.903
	-62.3291	-61.0087					-61.7313	-59.2202					-63.978	-62.4329					-61.9667	-62.9059
	-62.329	-61.0104					-61.7345	-59.2241					-63.9814	-62.4355					-61.9636	-62.909
	-62.3291	-61.0135					-61.738	-59.2283					-63.9845	-62.4379					-61.9585	-62.9118
	-62.3294	-61.0177					-61.7416	-59.2327					-63.9874	-62.4399					-61.952	-62.9141
	-62.3297	-61.0228					-61.7454	-59.2372					-63.9901	-62.4419					-61.9445	-62.9156
	-62.3303	-61.0284					-61.7493	-59.2417					-63.9926	-62.4437					-61.937	-62.9162
	-62.331	-61.0343					-61.7533	-59.2459					-63.9953	-62.4457					-61.9297	-62.9159
	-62.3319	-61.04					-61.7572	-59.2498					-63.998	-62.4479					-61.9233	-62.9146
	-62.3329	-61.0455					-61.7611	-59.2531					-64.0008	-62.4505					-61.918	-62.9124
	-62.3339	-61.0506					-61.7651	-59.2557					-64.0038	-62.4533					-61.9138	-62.9093
	-62.3347	-61.0553					-61.769	-59.2574					-64.0067	-62.4566					-61.9107	-62.9055
	-62.3352	-61.0597					-61.7727	-59.2582					-64.0095	-62.4601					-61.9086	-62.9013
	-62.3351	-61.0636					-61.7763	-59.258					-64.0121	-62.4639					-61.9072	-62.8969
	-62.3342	-61.067					-61.7795	-59.2569					-64.0143	-62.468					-61.9062	-62.8925
	-62.3325	-61.07					-61.7823	-59.2549					-64.0162	-62.4723					-61.9056	-62.8883
	-62.3302	-61.0723					-61.7845	-59.2522					-64.0175	-62.477					-61.9053	-62.8845
	-62.3273	-61.074					-61.7859	-59.2489					-64.0185	-62.4819					-61.9052	-62.881
	-62.3244	-61.0749					-61.7864	-59.2452					-64.019	-62.4872					-61.9055	-62.8778
	-62.3215	-61.0752					-61.7859	-59.2413					-64.0191	-62.493					-61.9062	-62.8748
	-62.3191	-61.075					-61.7844	-59.2374					-64.0189	-62.4992					-61.9077	-62.8718
	-62.3172	-61.0746					-61.7818	-59.2337					-64.0187	-62.5057					-61.9098	-62.8685
	-62.3159	-61.0741					-61.7782	-59.2303					-64.0185	-62.5123					-61.9126	-62.8649
	-62.3152	-61.0739					-61.7737	-59.2274					-64.0186	-62.5187					-61.916	-62.8609
	-62.3149	-61.0741					-61.7686	-59.2249					-64.0192	-62.5246					-61.9199	-62.8567
	-62.315	-61.0748					-61.7631	-59.223					-64.0201	-62.5294					-61.9242	-62.8526
	-62.3155	-61.0761					-61.7574	-59.2215					-64.0215	-62.5329					-61.9287	-62.849
	-62.3164	-61.0779					-61.7517	-59.2204					-64.0232	-62.5346					-61.9333	-62.8464
	-62.3179	-61.0801					-61.7464	-59.2196					-64.025	-62.5344					-61.9378	-62.8453
	-62.3202	-61.0827					-61.7416	-59.2191					-64.0266	-62.532					-61.9419	-62.8462
	-62.3234	-61.0857					-61.7375	-59.2186					-64.0278	-62.5276					-61.9457	-62.8489
	-62.3273	-61.0892					-61.734	-59.218					-64.0285	-62.5213					-61.9489	-62.8533
	-62.3319	-61.0933					-61.7313	-59.2174					-64.0283	-62.5134					-61.9515	-62.8589
	-62.3367	-61.0983					-61.7293	-59.2165					-64.0273	-62.5045					-61.9533	-62.865
	-62.3412	-61.1043					-61.7278	-59.2155					-64.0255	-62.4949					-61.9545	-62.8709
	-62.345	-61.1115					-61.7268	-59.2142					-64.0229	-62.4853					-61.9552	-62.8759
	-62.3475	-61.1196					-61.7261	-59.2126					-64.0197	-62.4763					-61.9556	-62.8795
	-62.3484	-61.1285					-61.7254	-59.2109					-64.0162	-62.4683					-61.956	-62.8817
	-62.3477	-61.1377					-61.7247	-59.2089					-64.0126	-62.4617					-61.9567	-62.8826
	-62.3454	-61.1466					-61.7239	-59.2068					-64.0092	-62.457					-61.958	-62.8825
	-62.3419	-61.1547					-61.7228	-59.2046					-64.0062	-62.4544					-61.96	-62.8819
	-62.3374	-61.1614					-61.7215	-59.2022					-64.0038	-62.4539					-61.9628	-62.8813
	-62.3326	-61.1663					-61.7199	-59.1998					-64.002	-62.4557					-61.9664	-62.881
	-62.328	-61.1692					-61.7181	-59.1973					-64.0009	-62.4595					-61.9705	-62.8813
	-62.3239	-61.17					-61.716	-59.1948					-64.0004	-62.4651					-61.9748	-62.8823
	-62.3208	-61.1688					-61.7138	-59.1924					-64.0005	-62.4723					-61.9789	-62.8839
	-62.3187	-61.1659					-61.7114	-59.1901					-64.0011	-62.4805					-61.9822	-62.8861
	-62.3179	-61.1618					-61.709	-59.1882					-64.0022	-62.4893					-61.9844	-62.8885
	-62.3181	-61.1569					-61.7066	-59.1866					-64.0037	-62.498					-61.985	-62.8909
	-62.3195	-61.1517					-61.7042	-59.1856					-64.0054	-62.506					-61.9839	-62.8931
	-62.3217	-61.1466					-61.7019	-59.1854					-64.0072	-62.5126					-61.9811	-62.8949
	-62.3248	-61.142					-61.6996	-59.1861					-64.0091	-62.5174					-61.9766	-62.8962
	-62.3285	-61.1382					-61.6974	-59.1879					-64.0108	-62.5198					-61.9708	-62.8967
	-62.3327	-61.1355					-61.6954	-59.1908					-64.0123	-62.5198					-61.9642	-62.8966
	-62.3375	-61.1339					-61.6935	-59.1951					-64.0132	-62.5173					-61.9571	-62.8957
	-62.3426	-61.1336					-61.6917	-59.2007					-64.0135	-62.5127					-61.9501	-62.8943
	-62.348	-61.1345					-61.6902	-59.2076					-64.0132	-62.5064					-61.9436	-62.8924
	-62.3534	-61.1365					-61.6888	-59.2158					-64.0121	-62.4992					-61.9379	-62.8903
	-62.3588	-61.1395					-61.6875	-59.225					-64.0103	-62.4916					-61.9333	-62.888
	-62.364	-61.1431					-61.6865	-59.2352					-64.0078	-62.4845					-61.9301	-62.8857
	-62.3688	-61.1471					-61.6856	-59.2461					-64.0049	-62.4784					-61.9284	-62.8834
	-62.3731	-61.1513					-61.6849	-59.2573					-64.0017	-62.4737					-61.9284	-62.881
	-62.3768	-61.1552					-61.6844	-59.2687					-63.9985	-62.4706					-61.93	-62.8785
	-62.3798	-61.1586					-61.684	-59.2797					-63.9957	-62.4692					-61.9332	-62.8755
	-62.3821	-61.1614					-61.6838	-59.2902					-63.9934	-62.4691					-61.9377	-62.8718
	-62.3836	-61.1634					-61.6838	-59.2999					-63.9921	-62.4701					-61.9433	-62.867
	-62.3843	-61.1647					-61.684	-59.3087					-63.992	-62.4718					-61.9492	-62.8611
	-62.3842	-61.1654					-61.6846	-59.3164					-63.9933	-62.4738					-61.9551	-62.8539
	-62.3831	-61.1657					-61.6855	-59.3232					-63.9958	-62.4757					-61.96	-62.8455
	-62.381	-61.1659					-61.6869	-59.3291					-63.9996	-62.4774					-61.9635	-62.8364
	-62.3778	-61.1661					-61.6888	-59.3343					-64.0042	-62.4788					-61.9652	-62.827
	-62.3737	-61.1666					-61.6914	-59.3392					-64.009	-62.48					-61.9647	-62.8182
	-62.3688	-61.1676					-61.6946	-59.3442					-64.0136	-62.4813					-61.9623	-62.8105
	-62.3633	-61.1692					-61.6986	-59.3494					-64.0172	-62.4827					-61.9582	-62.8048
	-62.3576	-61.1715					-61.7033	-59.3553					-64.0193	-62.4844					-61.9531	-62.8015
	-62.3521	-61.1746					-61.7088	-59.3621					-64.0196	-62.4864					-61.9476	-62.8008
	-62.3473	-61.1784					-61.715	-59.3697					-64.0179	-62.4885					-61.9426	-62.8025
	-62.3436	-61.1828					-61.7218	-59.3784					-64.0143	-62.4907					-61.9385	-62.8061
	-62.3413	-61.1879					-61.7291	-59.3879					-64.0092	-62.4924					-61.936	-62.8107
	-62.3406	-61.1934					-61.7368	-59.398					-64.0031	-62.4936					-61.9351	-62.8155
	-62.3416	-61.1991					-61.7448	-59.4084					-63.9964	-62.4939					-61.9361	-62.8195
	-62.3441	-61.2045					-61.7527	-59.4188					-63.9897	-62.4934					-61.9386	-62.8219
	-62.348	-61.2094					-61.7606	-59.4288					-63.9835	-62.4921					-61.9426	-62.8223
	-62.3532	-61.2132					-61.7682	-59.438					-63.9782	-62.4903					-61.9475	-62.8208
	-62.3594	-61.2157					-61.7753	-59.4462					-63.974	-62.4884					-61.9532	-62.8177
	-62.3663	-61.2166					-61.782	-59.453					-63.971	-62.4866					-61.9592	-62.8137
	-62.3736	-61.216					-61.788	-59.4585					-63.9693	-62.4854					-61.9653	-62.8098
	-62.3808	-61.2142					-61.7933	-59.4625					-63.9688	-62.485					-61.971	-62.8069
	-62.3876	-61.2115					-61.7977	-59.465					-63.9692	-62.4855					-61.9761	-62.8058
	-62.3936	-61.2085					-61.8013	-59.4663					-63.9702	-62.487					-61.9805	-62.807
	-62.3982	-61.2058					-61.804	-59.4665					-63.9714	-62.4893					-61.9839	-62.8107
	-62.4011	-61.2038					-61.8058	-59.4658					-63.9725	-62.4922					-61.9864	-62.8167
	-62.402	-61.2026					-61.8067	-59.4643					-63.9731	-62.4954					-61.9881	-62.8245
	-62.4009	-61.2022					-61.8066	-59.4624					-63.9728	-62.4986					-61.9891	-62.8336
	-62.3978	-61.2026					-61.8058	-59.46					-63.9717	-62.5015					-61.9896	-62.8432
	-62.3929	-61.2032					-61.8042	-59.4573					-63.9697	-62.504					-61.9899	-62.8526
	-62.3868	-61.2038					-61.8019	-59.4544					-63.9673	-62.5059					-61.9902	-62.8613
	-62.38	-61.2038					-61.7992	-59.4512					-63.9646	-62.5072					-61.9907	-62.8689
	-62.373	-61.2031					-61.7961	-59.4478					-63.9622	-62.5079					-61.9912	-62.8752
	-62.3666	-61.2017					-61.7929	-59.4439					-63.9604	-62.5083					-61.9916	-62.8801
	-62.3611	-61.1998					-61.7898	-59.4397					-63.9595	-62.5086					-61.9916	-62.8839
	-62.3568	-61.1977					-61.7868	-59.435					-63.9596	-62.509					-61.9909	-62.8866
	-62.3539	-61.1962					-61.7843	-59.4298					-63.9604	-62.5097					-61.9891	-62.8884
	-62.3523	-61.1957					-61.7823	-59.4243					-63.9617	-62.511					-61.9859	-62.8896
	-62.3519	-61.1968					-61.7809	-59.4185					-63.9633	-62.513					-61.9814	-62.8901
	-62.3524	-61.2					-61.7802	-59.4125					-63.9647	-62.5159					-61.9754	-62.89
	-62.3535	-61.2053					-61.7802	-59.4065					-63.9658	-62.5195					-61.9683	-62.8893
	-62.3551	-61.2128					-61.7808	-59.4006					-63.9665	-62.5238					-61.9604	-62.8879
	-62.357	-61.2222					-61.782	-59.3952					-63.9669	-62.5285					-61.952	-62.8859
	-62.359	-61.2328					-61.7838	-59.3904					-63.9671	-62.5334					-61.9437	-62.8833
	-62.361	-61.244					-61.786	-59.3864					-63.9675	-62.5381					-61.9358	-62.8802
	-62.363	-61.255					-61.7886	-59.3834					-63.9683	-62.5425					-61.9289	-62.8767
	-62.3648	-61.2651					-61.7915	-59.3814					-63.9699	-62.5463					-61.9232	-62.8729
	-62.3665	-61.2738					-61.7945	-59.3807					-63.9724	-62.5492					-61.919	-62.8691
	-62.3679	-61.2809					-61.7978	-59.3813					-63.9758	-62.5511					-61.9166	-62.8653
	-62.3692	-61.2862					-61.8013	-59.3831					-63.9799	-62.552					-61.9161	-62.8616
	-62.3702	-61.2898					-61.8049	-59.3862					-63.9845	-62.5517					-61.9175	-62.8581
	-62.371	-61.2923					-61.8087	-59.3903					-63.9893	-62.5502					-61.9208	-62.8546
	-62.3716	-61.2941					-61.8127	-59.3955					-63.9939	-62.5476					-61.9257	-62.8511
	-62.372	-61.2956					-61.8169	-59.4016					-63.998	-62.5439					-61.9321	-62.8477
	-62.3722	-61.2973					-61.8214	-59.4083					-64.0012	-62.5394					-61.9395	-62.8443
	-62.372	-61.2997					-61.826	-59.4156					-64.0036	-62.5343					-61.9474	-62.8411
	-62.3713	-61.3027					-61.8309	-59.4231					-64.0051	-62.5289					-61.9555	-62.8381
	-62.37	-61.3065					-61.8358	-59.4308					-64.0059	-62.5236					-61.9633	-62.8354
	-62.3682	-61.3109					-61.8407	-59.4384					-64.006	-62.5188					-61.9705	-62.833
	-62.3656	-61.3156					-61.8454	-59.4459					-64.0057	-62.5147					-61.977	-62.8309
	-62.3624	-61.3205					-61.85	-59.4529					-64.0053	-62.5117					-61.9824	-62.8288
	-62.3587	-61.3252					-61.8541	-59.4596					-64.0048	-62.51					-61.9868	-62.8265
	-62.3548	-61.3296					-61.8576	-59.4656					-64.0043	-62.5097					-61.9898	-62.8239
	-62.3509	-61.3335					-61.8605	-59.4709					-64.0039	-62.5107					-61.9914	-62.8206
	-62.3473	-61.3369					-61.8625	-59.4756					-64.0034	-62.5131					-61.9916	-62.8165
	-62.3444	-61.3398					-61.8636	-59.4794					-64.0029	-62.5165					-61.9903	-62.8117
	-62.3424	-61.3422					-61.8637	-59.4825					-64.0023	-62.5207					-61.9877	-62.8062
	-62.3415	-61.344					-61.8628	-59.4848					-64.0017	-62.5253					-61.9841	-62.8001
	-62.3417	-61.3453					-61.8609	-59.4862					-64.0012	-62.5299					-61.9802	-62.7939
	-62.343	-61.3459					-61.8581	-59.4869					-64.0009	-62.5341					-61.9766	-62.7878
	-62.3453	-61.3456					-61.8544	-59.4869					-64.001	-62.5377					-61.9742	-62.7822
	-62.3482	-61.3444					-61.8499	-59.4863					-64.0016	-62.5405					-61.9737	-62.7774
	-62.3514	-61.342					-61.8448	-59.4852					-64.0027	-62.5423					-61.9759	-62.7738
	-62.3547	-61.3383					-61.8393	-59.4836					-64.0043	-62.5433					-61.9812	-62.7716
	-62.3575	-61.3333					-61.8336	-59.4817					-64.0062	-62.5437					-61.9897	-62.7711
	-62.3597	-61.3273					-61.8278	-59.4797					-64.0084	-62.5438					-62.0012	-62.7722
	-62.3612	-61.3204					-61.8222	-59.4776					-64.0106	-62.5438					-62.0149	-62.7748
	-62.3619	-61.3132					-61.8171	-59.4755					-64.0128	-62.544					-62.0299	-62.7788
	-62.3618	-61.3063					-61.8125	-59.4736					-64.0147	-62.5446					-62.0451	-62.7838
	-62.3613	-61.3004					-61.8088	-59.472					-64.0165	-62.5457					-62.0592	-62.7892
	-62.3607	-61.296					-61.8059	-59.4707					-64.0181	-62.5473					-62.0712	-62.7947
	-62.3603	-61.2937					-61.8041	-59.4699					-64.0194	-62.5492					-62.0801	-62.7998
	-62.3606	-61.2936					-61.8034	-59.4694					-64.0206	-62.5513					-62.0854	-62.8042
	-62.3619	-61.2958					-61.8037	-59.4693					-64.0217	-62.5533					-62.0868	-62.8076
	-62.3642	-61.3					-61.8051	-59.4695					-64.0226	-62.5552					-62.0845	-62.8099
	-62.3677	-61.3057					-61.8074	-59.47					-64.0234	-62.5567					-62.0793	-62.8111
	-62.372	-61.3121					-61.8105	-59.4706					-64.0242	-62.5578					-62.0719	-62.811
	-62.3767	-61.3185					-61.8144	-59.4713					-64.0251	-62.5586					-62.0634	-62.8096
	-62.3815	-61.324					-61.8187	-59.4718					-64.0261	-62.5592					-62.0548	-62.8069
	-62.3856	-61.3281					-61.8233	-59.472					-64.0274	-62.56					-62.0471	-62.803
	-62.3886	-61.3302					-61.828	-59.4717					-64.029	-62.5612					-62.0409	-62.7982
	-62.3903	-61.3302					-61.8328	-59.4708					-64.0311	-62.563					-62.0367	-62.7926
	-62.3905	-61.3281					-61.8373	-59.4693					-64.0337	-62.5657					-62.0344	-62.787
	-62.3892	-61.3243					-61.8416	-59.467					-64.0367	-62.5692					-62.034	-62.7819
	-62.3869	-61.3191					-61.8454	-59.464					-64.04	-62.5734					-62.0349	-62.7781
	-62.3839	-61.3133					-61.8488	-59.4603					-64.0435	-62.5778					-62.0367	-62.7761
	-62.3807	-61.3074					-61.8516	-59.456					-64.0468	-62.5818					-62.0389	-62.7764
	-62.3779	-61.3019					-61.8539	-59.4512					-64.0497	-62.5851					-62.0413	-62.779
	-62.3759	-61.2974					-61.8555	-59.4461					-64.0518	-62.587					-62.0436	-62.7838
	-62.3748	-61.2938					-61.8566	-59.441					-64.0531	-62.5873					-62.0459	-62.79
	-62.3747	-61.2914					-61.8572	-59.436					-64.0532	-62.5859					-62.0485	-62.7968
	-62.3755	-61.29					-61.8572	-59.4312					-64.0522	-62.583					-62.0517	-62.8033
	-62.3768	-61.2894					-61.8568	-59.4269					-64.05	-62.579					-62.0558	-62.8087
	-62.3782	-61.2894					-61.8559	-59.4232					-64.0466	-62.5744					-62.061	-62.8122
	-62.3792	-61.2899					-61.8546	-59.4202					-64.0423	-62.5699					-62.0672	-62.8138
	-62.3796	-61.2907					-61.8529	-59.418					-64.0371	-62.5658					-62.0743	-62.8133
	-62.3789	-61.2917					-61.851	-59.4166					-64.0313	-62.5627					-62.0818	-62.8111
	-62.3771	-61.2929					-61.8489	-59.4159					-64.025	-62.5605					-62.0889	-62.8081
	-62.3745	-61.2944					-61.8466	-59.416					-64.0184	-62.5594					-62.095	-62.8048
	-62.3713	-61.2962					-61.8442	-59.4166					-64.0116	-62.559					-62.0995	-62.8021
	-62.3681	-61.2982					-61.8418	-59.4178					-64.005	-62.559					-62.1021	-62.8006
	-62.3653	-61.3004					-61.8395	-59.4194					-63.9986	-62.559					-62.1026	-62.8008
	-62.3635	-61.3029					-61.8373	-59.4213					-63.9927	-62.5587					-62.1012	-62.8028
	-62.3632	-61.3057					-61.8354	-59.4234					-63.9876	-62.5577					-62.0984	-62.8065
	-62.3646	-61.309					-61.8337	-59.4256					-63.9836	-62.5558					-62.0948	-62.8118
	-62.3677	-61.3129					-61.8325	-59.4279					-63.9809	-62.5531					-62.091	-62.8181
	-62.3725	-61.3175					-61.8318	-59.4302					-63.9799	-62.5497					-62.0874	-62.825
	-62.3787	-61.3228					-61.8317	-59.4324					-63.9805	-62.5459					-62.0845	-62.832
	-62.3859	-61.3289					-61.8321	-59.4346					-63.9829	-62.542					-62.0822	-62.8388
	-62.3937	-61.3355					-61.8331	-59.4368					-63.987	-62.5386					-62.0806	-62.845
	-62.4014	-61.3422					-61.8348	-59.4389					-63.9924	-62.5359					-62.0794	-62.8505
	-62.4085	-61.3487					-61.837	-59.4409					-63.9987	-62.5342					-62.0783	-62.8553
	-62.4147	-61.3546					-61.8397	-59.443					-64.0055	-62.5336					-62.0769	-62.8596
	-62.4193	-61.3596					-61.8429	-59.4451					-64.0123	-62.5341					-62.075	-62.8633
	-62.4223	-61.3635					-61.8464	-59.4471					-64.0187	-62.5356					-62.0723	-62.8665
	-62.4234	-61.3662					-61.8502	-59.4492					-64.0246	-62.5379					-62.0689	-62.8694
	-62.4228	-61.368					-61.8541	-59.4513					-64.0297	-62.5407					-62.0646	-62.8719
	-62.4206	-61.3691					-61.8581	-59.4535					-64.0343	-62.5437					-62.0597	-62.8741
	-62.4174	-61.3699					-61.8619	-59.4557					-64.0384	-62.5468					-62.0542	-62.8759
	-62.4135	-61.3707					-61.8656	-59.458					-64.0422	-62.5497					-62.0484	-62.8774
	-62.4095	-61.372					-61.869	-59.4604					-64.0458	-62.5521					-62.0425	-62.8785
	-62.4059	-61.3738					-61.8719	-59.4628					-64.0492	-62.554					-62.0368	-62.8792
	-62.403	-61.3762					-61.8743	-59.4652					-64.0525	-62.5552					-62.0312	-62.8797
	-62.4009	-61.3794					-61.8761	-59.4677					-64.0556	-62.5556					-62.026	-62.88
	-62.3997	-61.3831					-61.8771	-59.4702					-64.0584	-62.555					-62.0211	-62.8802
	-62.399	-61.3873					-61.8774	-59.4725					-64.0607	-62.5536					-62.0165	-62.8805
	-62.3987	-61.3918					-61.8768	-59.4748					-64.0626	-62.5514					-62.0121	-62.8811
	-62.3985	-61.3965					-61.8754	-59.4767					-64.0639	-62.5487					-62.0081	-62.882
	-62.3981	-61.4012					-61.8732	-59.4784					-64.0648	-62.5456					-62.0044	-62.8835
	-62.3975	-61.4059					-61.8702	-59.4797					-64.0654	-62.5426					-62.0013	-62.8857
	-62.3965	-61.4104					-61.8666	-59.4805					-64.0657	-62.54					-61.999	-62.8886
	-62.3952	-61.4148					-61.8624	-59.4807					-64.0659	-62.5379					-61.9975	-62.892
	-62.3937	-61.4189					-61.8578	-59.4803					-64.0661	-62.5366					-61.9971	-62.8959
	-62.3923	-61.4227					-61.8529	-59.4793					-64.0664	-62.5361					-61.9976	-62.8999
	-62.3911	-61.426					-61.848	-59.4776					-64.0668	-62.5365					-61.9992	-62.9039
	-62.3904	-61.429					-61.8431	-59.4753					-64.0672	-62.5376					-62.0016	-62.9074
	-62.3903	-61.4314					-61.8384	-59.4723					-64.0677	-62.5394					-62.0048	-62.9101
	-62.3908	-61.4334					-61.8341	-59.4688					-64.0682	-62.5417					-62.0086	-62.9119
	-62.392	-61.4348					-61.8302	-59.4648					-64.0685	-62.5443					-62.0129	-62.9125
	-62.3939	-61.4358					-61.8268	-59.4605					-64.0687	-62.5473					-62.0177	-62.9119
	-62.3963	-61.4364					-61.824	-59.4558					-64.0688	-62.5506					-62.0228	-62.9101
	-62.3991	-61.4368					-61.8217	-59.451					-64.0688	-62.5541					-62.0281	-62.9073
	-62.402	-61.4369					-61.82	-59.4461					-64.0689	-62.5581					-62.0336	-62.9037
	-62.4049	-61.437					-61.819	-59.4412					-64.0693	-62.5625					-62.0388	-62.8996
	-62.4077	-61.4369					-61.8185	-59.4363					-64.0702	-62.5672					-62.0436	-62.8955
	-62.4103	-61.4368					-61.8188	-59.4316					-64.0717	-62.5722					-62.0476	-62.8917
	-62.4127	-61.4365					-61.8197	-59.4269					-64.0742	-62.5774					-62.0504	-62.8887
	-62.415	-61.4361					-61.8215	-59.4225					-64.0774	-62.5823					-62.0518	-62.8867
	-62.4172	-61.4353					-61.824	-59.4182					-64.0816	-62.5869					-62.0516	-62.8859
	-62.4193	-61.4343					-61.8273	-59.414					-64.0864	-62.5907					-62.0498	-62.8861
	-62.4213	-61.4331					-61.8315	-59.41					-64.0918	-62.5936					-62.0465	-62.8874
	-62.4232	-61.4317					-61.8365	-59.4062					-64.0973	-62.5956					-62.0419	-62.8893
	-62.425	-61.4304					-61.8423	-59.4028					-64.1026	-62.5968					-62.0362	-62.8913
	-62.4264	-61.4295					-61.8488	-59.3997					-64.1075	-62.5972					-62.0299	-62.8932
	-62.4273	-61.4291					-61.8558	-59.3971					-64.1114	-62.5973					-62.0233	-62.8945
	-62.4276	-61.4295					-61.8632	-59.3951					-64.1142	-62.5971					-62.017	-62.8949
	-62.4273	-61.4309					-61.8708	-59.3939					-64.1155	-62.597					-62.0113	-62.8944
	-62.4263	-61.4332					-61.8783	-59.3936					-64.1155	-62.5969					-62.0067	-62.893
	-62.4247	-61.4364					-61.8856	-59.3943					-64.1141	-62.5968					-62.0036	-62.8909
	-62.4223	-61.4401					-61.8925	-59.3959					-64.1115	-62.5966					-62.0023	-62.8883
	-62.4193	-61.4441					-61.8988	-59.3985					-64.108	-62.5961					-62.0026	-62.8854
	-62.4159	-61.4481					-61.9044	-59.4019					-64.1041	-62.5954					-62.0047	-62.8826
	-62.4121	-61.4519					-61.9092	-59.406					-64.1002	-62.5943					-62.0081	-62.88
	-62.4081	-61.4551					-61.9131	-59.4106					-64.0966	-62.593					-62.0124	-62.8776
	-62.4041	-61.4577					-61.9162	-59.4155					-64.0937	-62.5917					-62.0172	-62.8754
	-62.4003	-61.4596					-61.9185	-59.4206					-64.0918	-62.5904					-62.0218	-62.8733
	-62.3968	-61.4611					-61.92	-59.4255					-64.0911	-62.5895					-62.0258	-62.8712
	-62.3939	-61.4622					-61.9208	-59.4302					-64.0915	-62.589					-62.029	-62.869
	-62.3916	-61.463					-61.9211	-59.4345					-64.0929	-62.5888					-62.0314	-62.8667
	-62.39	-61.4638					-61.9207	-59.4383					-64.0951	-62.5891					-62.0328	-62.8641
	-62.389	-61.4646					-61.92	-59.4416					-64.0976	-62.5896					-62.0337	-62.8615
	-62.3885	-61.4655					-61.9189	-59.4443					-64.1	-62.5904					-62.0342	-62.8588
	-62.3884	-61.4667					-61.9177	-59.4466					-64.102	-62.5913					-62.0347	-62.8564
	-62.3886	-61.4679					-61.9163	-59.4485					-64.1032	-62.5925					-62.0353	-62.8544
	-62.3892	-61.4693					-61.915	-59.45					-64.1035	-62.594					-62.0363	-62.853
	-62.39	-61.4707					-61.9138	-59.4512					-64.1028	-62.596					-62.0377	-62.8524
	-62.3911	-61.4722					-61.9129	-59.4522					-64.1012	-62.5987					-62.0394	-62.8527
	-62.3926	-61.4737					-61.9125	-59.453					-64.0991	-62.6022					-62.0415	-62.8539
	-62.3946	-61.4752					-61.9126	-59.4535					-64.0965	-62.6065					-62.0439	-62.8562
	-62.3969	-61.4768					-61.9134	-59.4539					-64.0937	-62.6117					-62.0465	-62.8595
	-62.3997	-61.4783					-61.9149	-59.4542					-64.091	-62.6176					-62.0493	-62.8638
	-62.4027	-61.4798					-61.917	-59.4544					-64.0882	-62.624					-62.0522	-62.8689
	-62.4059	-61.4811					-61.9199	-59.4545					-64.0854	-62.6306					-62.0552	-62.8749
	-62.4092	-61.482					-61.9234	-59.4546					-64.0825	-62.6371					-62.0581	-62.8816
	-62.4124	-61.4826					-61.9273	-59.4549					-64.0795	-62.6433					-62.0609	-62.8889
	-62.4154	-61.4826					-61.9316	-59.4554					-64.0764	-62.6491					-62.0632	-62.8966
	-62.418	-61.4821					-61.9359	-59.4564					-64.0733	-62.6543					-62.065	-62.9045
	-62.4203	-61.4811					-61.9401	-59.4579					-64.0705	-62.6588					-62.066	-62.9125
	-62.4222	-61.48					-61.944	-59.4601					-64.0681	-62.6626					-62.0662	-62.9202
	-62.4236	-61.4788					-61.9474	-59.4631					-64.0665	-62.6656					-62.0656	-62.9273
	-62.4243	-61.478					-61.95	-59.4671					-64.0658	-62.6678					-62.0643	-62.9335
	-62.4244	-61.4778					-61.9519	-59.472					-64.0661	-62.6691					-62.0625	-62.9384
	-62.4239	-61.4785					-61.9529	-59.4778					-64.0676	-62.6695					-62.0607	-62.9418
	-62.4227	-61.4802					-61.9532	-59.4844					-64.0702	-62.6691					-62.059	-62.9434
	-62.4211	-61.4831					-61.9527	-59.4917					-64.0738	-62.6681					-62.0578	-62.943
	-62.4192	-61.487					-61.9517	-59.4993					-64.0782	-62.6666					-62.0572	-62.9405
	-62.4172	-61.4916					-61.9503	-59.5072					-64.0834	-62.665					-62.0571	-62.936
	-62.4156	-61.4968					-61.9487	-59.515					-64.0892	-62.6638					-62.0576	-62.9296
	-62.4144	-61.502					-61.9471	-59.5225					-64.0954	-62.6633					-62.0582	-62.9216
	-62.414	-61.5068					-61.9458	-59.5295					-64.1019	-62.6638					-62.0587	-62.9126
	-62.4144	-61.5109					-61.9449	-59.5359					-64.1084	-62.6657					-62.0586	-62.9029
	-62.4155	-61.5139					-61.9446	-59.5415					-64.1147	-62.6691					-62.0573	-62.8932
	-62.4174	-61.5155					-61.945	-59.5462					-64.1205	-62.6738					-62.0543	-62.884
	-62.4197	-61.5159					-61.9462	-59.5502					-64.1255	-62.6796					-62.0494	-62.876
	-62.4222	-61.515					-61.9481	-59.5535					-64.1294	-62.6862					-62.0422	-62.8696
	-62.4249	-61.5132					-61.9506	-59.5561					-64.1321	-62.6931					-62.0329	-62.865
	-62.4274	-61.511					-61.9538	-59.5582					-64.1337	-62.6997					-62.0217	-62.8623
	-62.4296	-61.5088					-61.9576	-59.5599					-64.1344	-62.7055					-62.0094	-62.8615
	-62.4315	-61.5073					-61.9616	-59.5613					-64.1343	-62.71					-61.9968	-62.8622
	-62.4331	-61.5068					-61.966	-59.5625					-64.1339	-62.713					-61.9847	-62.864
	-62.4344	-61.5075					-61.9704	-59.5635					-64.1336	-62.7143					-61.9743	-62.8664
	-62.4355	-61.5094					-61.9748	-59.5645					-64.1336	-62.714					-61.9664	-62.8689
	-62.4364	-61.5125					-61.9791	-59.5654					-64.1343	-62.7123					-61.9617	-62.871
	-62.4371	-61.5162					-61.9832	-59.5664					-64.1359	-62.7093					-61.9608	-62.8722
	-62.4378	-61.5203					-61.9872	-59.5673					-64.1382	-62.7057					-61.9636	-62.8725
	-62.4384	-61.5241					-61.9909	-59.5683					-64.1413	-62.7018					-61.97	-62.8718
	-62.4389	-61.5273					-61.9945	-59.5693					-64.1449	-62.6981					-61.9793	-62.8701
	-62.4393	-61.5297					-61.9979	-59.5703					-64.1488	-62.6952					-61.9906	-62.8678
	-62.4394	-61.531					-62.0012	-59.5713					-64.153	-62.6935					-62.0028	-62.8652
	-62.4392	-61.5315					-62.0044	-59.5724					-64.1573	-62.6934					-62.015	-62.8627
	-62.4386	-61.5312					-62.0076	-59.5734					-64.1618	-62.6952					-62.0259	-62.8607
	-62.4375	-61.5306					-62.0107	-59.5745					-64.1663	-62.6992					-62.0349	-62.8596
	-62.4359	-61.53					-62.0139	-59.5757					-64.1711	-62.7053					-62.0415	-62.8597
	-62.4339	-61.5298					-62.017	-59.577					-64.1763	-62.7134					-62.0455	-62.8611
	-62.4316	-61.5304					-62.0202	-59.5783					-64.1818	-62.7232					-62.047	-62.8638
	-62.4293	-61.532					-62.0233	-59.5799					-64.1878	-62.7341					-62.0463	-62.8677
	-62.427	-61.5347					-62.0264	-59.5817					-64.194	-62.7455					-62.0439	-62.8726
	-62.4251	-61.5384					-62.0296	-59.5838					-64.2004	-62.7568					-62.0402	-62.8782
	-62.4238	-61.5431					-62.0326	-59.5863					-64.2065	-62.7675					-62.0356	-62.8842
	-62.4231	-61.5484					-62.0356	-59.5891					-64.212	-62.7771					-62.0305	-62.8901
	-62.4233	-61.5541					-62.0385	-59.5923					-64.2166	-62.7854					-62.025	-62.8957
	-62.4242	-61.56					-62.0413	-59.5959					-64.2199	-62.7925					-62.0194	-62.9007
	-62.4258	-61.5659					-62.044	-59.6					-64.2218	-62.7984					-62.0139	-62.9051
	-62.4281	-61.5715					-62.0466	-59.6043					-64.2221	-62.8035					-62.0084	-62.9087
	-62.431	-61.577					-62.049	-59.6089					-64.2207	-62.808					-62.0032	-62.9119
	-62.4342	-61.5822					-62.0513	-59.6138					-64.2179	-62.8122					-61.9982	-62.9146
	-62.4377	-61.5872					-62.0534	-59.6188					-64.2139	-62.8163					-61.9934	-62.9171
	-62.4412	-61.592					-62.0555	-59.6239					-64.2088	-62.8201					-61.9888	-62.9196
	-62.4445	-61.5966					-62.0574	-59.6291					-64.2032	-62.8237					-61.9843	-62.9221
	-62.4475	-61.6008					-62.0592	-59.6344					-64.1973	-62.8268					-61.9797	-62.9246
	-62.4499	-61.6045					-62.0611	-59.6398					-64.1913	-62.8292					-61.975	-62.9267
	-62.4517	-61.6076					-62.0629	-59.6454					-64.1856	-62.8307					-61.9701	-62.9283
	-62.4529	-61.6098					-62.0647	-59.6512					-64.1803	-62.8313					-61.9652	-62.9289
	-62.4534	-61.6109					-62.0665	-59.6573					-64.1755	-62.831					-61.9602	-62.9284
	-62.4535	-61.611					-62.0683	-59.6636					-64.1713	-62.8301					-61.9556	-62.9267
	-62.4533	-61.6099					-62.0701	-59.6702					-64.1675	-62.8288					-61.9514	-62.9237
	-62.4531	-61.6079					-62.0719	-59.6771					-64.1642	-62.8274					-61.948	-62.9199
	-62.453	-61.6051					-62.0737	-59.6842					-64.1613	-62.8263					-61.9455	-62.9156
	-62.4533	-61.6018					-62.0753	-59.6913					-64.1586	-62.8257					-61.944	-62.9115
	-62.4539	-61.5983					-62.0768	-59.6983					-64.1561	-62.8257					-61.9437	-62.9082
	-62.4549	-61.5951					-62.0782	-59.7051					-64.1536	-62.8264					-61.9443	-62.9061
	-62.4563	-61.5924					-62.0793	-59.7114					-64.151	-62.8277					-61.9458	-62.9055
	-62.458	-61.5906					-62.0801	-59.7171					-64.1483	-62.8293					-61.9481	-62.9064
	-62.4598	-61.5898					-62.0807	-59.7221					-64.1455	-62.8312					-61.951	-62.9086
	-62.4617	-61.5901					-62.081	-59.7262					-64.1428	-62.8332					-61.9542	-62.9117
	-62.4637	-61.5915					-62.0811	-59.7293					-64.1404	-62.835					-61.9578	-62.9151
	-62.4655	-61.5939					-62.081	-59.7315					-64.1386	-62.8368					-61.9615	-62.9183
	-62.4674	-61.5972					-62.0807	-59.7328					-64.1377	-62.8383					-61.9653	-62.9208
	-62.4691	-61.6012					-62.0803	-59.7332					-64.138	-62.8396					-61.9692	-62.9224
	-62.4707	-61.6059					-62.0798	-59.7329					-64.1398	-62.8408					-61.9732	-62.923
	-62.4721	-61.6111					-62.0794	-59.7321					-64.1431	-62.8416					-61.9771	-62.9224
	-62.4732	-61.6163					-62.079	-59.7309					-64.1478	-62.8423					-61.9808	-62.9209
	-62.4739	-61.6215					-62.0787	-59.7296					-64.1536	-62.8427					-61.9844	-62.9186
	-62.4741	-61.6262					-62.0785	-59.7282					-64.1603	-62.8429					-61.9877	-62.9157
	-62.4736	-61.6302					-62.0786	-59.727					-64.1676	-62.843					-61.9907	-62.9125
	-62.4726	-61.6331					-62.0788	-59.726					-64.175	-62.8432					-61.9935	-62.9091
	-62.4709	-61.6348					-62.0793	-59.7253					-64.1824	-62.8436					-61.9961	-62.9058
	-62.4688	-61.6353					-62.08	-59.7248					-64.1897	-62.8444					-61.9989	-62.9028
	-62.4664	-61.6346					-62.0811	-59.7245					-64.1967	-62.8457					-62.0018	-62.9002
	-62.4641	-61.6329					-62.0824	-59.7242					-64.2036	-62.8474					-62.005	-62.898
	-62.462	-61.6305					-62.0841	-59.7237					-64.2104	-62.8496					-62.0084	-62.8963
	-62.4606	-61.6278					-62.0861	-59.7228					-64.2172	-62.8518					-62.0119	-62.895
	-62.46	-61.625					-62.0884	-59.7213					-64.2239	-62.8539					-62.0152	-62.894
	-62.4604	-61.6223					-62.0911	-59.7189					-64.2305	-62.8553					-62.0179	-62.8932
	-62.4618	-61.6198					-62.0941	-59.7156					-64.2369	-62.8558					-62.0197	-62.8925
	-62.4641	-61.6175					-62.0975	-59.7112					-64.2429	-62.855					-62.0206	-62.8918
	-62.4673	-61.6154					-62.1012	-59.7059					-64.2484	-62.8529					-62.0204	-62.8912
	-62.471	-61.6135					-62.1053	-59.6997					-64.2533	-62.8496					-62.0192	-62.8909
	-62.4751	-61.6117					-62.1096	-59.693					-64.2575	-62.8452					-62.0174	-62.8909
	-62.4793	-61.6103					-62.1141	-59.6859					-64.261	-62.8402					-62.0153	-62.8916
	-62.4836	-61.6091					-62.1189	-59.679					-64.2641	-62.835					-62.0133	-62.8932
	-62.4878	-61.6083					-62.1238	-59.6725					-64.2669	-62.8301					-62.0118	-62.8957
	-62.4919	-61.6079					-62.1287	-59.6669					-64.2696	-62.8261					-62.0111	-62.8992
	-62.4962	-61.6078					-62.1336	-59.6626					-64.2726	-62.8232					-62.0113	-62.9033
	-62.5005	-61.608					-62.1382	-59.6597					-64.2761	-62.8216					-62.0123	-62.9078
	-62.505	-61.6083					-62.1425	-59.6585					-64.2802	-62.8212					-62.0139	-62.9123
	-62.5097	-61.6087					-62.1463	-59.6591					-64.285	-62.822					-62.0157	-62.9164
	-62.5143	-61.6089					-62.1493	-59.6614					-64.2903	-62.8237					-62.0174	-62.9199
	-62.5188	-61.6091					-62.1515	-59.6653					-64.2959	-62.8258					-62.0188	-62.9226
	-62.5227	-61.6093					-62.1527	-59.6705					-64.3015	-62.8281					-62.0195	-62.9244
	-62.5257	-61.6095					-62.1529	-59.6769					-64.3065	-62.8303					-62.0197	-62.9255
	-62.5275	-61.6098					-62.1518	-59.684					-64.3107	-62.8322					-62.0196	-62.9261
	-62.5278	-61.6104					-62.1497	-59.6915					-64.3136	-62.8338					-62.0194	-62.9262
	-62.5265	-61.6112					-62.1464	-59.6993					-64.315	-62.835					-62.0196	-62.9259
	-62.5235	-61.6125					-62.1423	-59.707					-64.3149	-62.836					-62.0205	-62.9252
	-62.5192	-61.6141					-62.1375	-59.7144					-64.3134	-62.8368					-62.0222	-62.924
	-62.5139	-61.616					-62.1321	-59.7213					-64.3109	-62.8377					-62.0248	-62.9221
	-62.508	-61.6183					-62.1266	-59.7277					-64.3078	-62.8387					-62.0279	-62.9193
	-62.502	-61.6209					-62.1211	-59.7334					-64.3046	-62.8401					-62.0315	-62.9156
	-62.4963	-61.6238					-62.116	-59.7385					-64.302	-62.8419					-62.035	-62.9111
	-62.4912	-61.6268					-62.1113	-59.7429					-64.3003	-62.8442					-62.0384	-62.9057
[truncated: 3,504 more rows]
